# Supplementary material for: Neuronal RNAi and oxygen-sensing circuit shape germline resilience to heat stress
Source: Curr Biol. 2026 Jul 20;36(14):3566–3579.e5. doi: 10.1016/j.cub.2026.06.016 (PMC13399994; doi:10.1016/j.cub.2026.06.016)
Supplement: Data S1. Gene ontology analysis of downregulated genes in rde-4(ne299) versus WT and rde-4(ne299) versus rde-4(ne299) + neuronal rde-4(+), related to Figure 2 [file mmc2.xlsx]

## Sheet: Enrichment-results-for-set-Othe
Downregulated in rde-4(ne299) vs. WT = 2650
Downregulated in rde-4(ne299) vs. rde-4(ne299) + neuronal rde-4(+) = 1099
Overlap = 689
GO ID	name	samples	obs	exp	log2_fold_enrichment	pval	padj	significant
GO:0000462	maturation of SSU-rRNA from tricistronic rRNA transcript (SSU-rRNA, 5.8S rRNA, LSU-rRNA)	560	10	0.890548	3.48916	5.81263e-08	0.000131527	TRUE
GO:0000463	maturation of LSU-rRNA from tricistronic rRNA transcript (SSU-rRNA, 5.8S rRNA, LSU-rRNA)	560	7	0.464634	3.91319	8.40736e-08	0.000181392	TRUE
GO:0045727	positive regulation of translation	560	9	1.12287	3.00274	4.34773e-05	0.0480187	TRUE
GO:0005762	mitochondrial large ribosomal subunit	560	10	1.27774	2.96833	2.89248e-07	0.000570953	TRUE
GO:0000028	ribosomal small subunit assembly	560	5	0.348475	3.8428	9.46543e-06	0.0123683	TRUE
GO:0005743	mitochondrial inner membrane	560	26	6.96951	1.89938	7.32168e-08	0.000161729	TRUE
GO:0022625	cytosolic large ribosomal subunit	560	46	1.85854	4.6294	1.87067e-63	8.67749e-59	TRUE
GO:0022627	cytosolic small ribosomal subunit	560	29	1.16158	4.64189	1.59665e-40	2.96256e-36	TRUE
GO:0002181	cytoplasmic translation	560	28	2.09085	3.74326	4.52269e-23	5.24486e-19	TRUE
GO:0005730	nucleolus	560	53	7.39542	2.84129	8.82013e-27	1.16897e-22	TRUE
GO:0006414	translational elongation	560	12	1.12287	3.41778	6.25888e-07	0.00113855	TRUE
GO:0032543	mitochondrial translation	560	11	1.62622	2.75791	2.64856e-06	0.00383935	TRUE
GO:0043186	P granule	560	17	3.44603	2.30253	4.40741e-08	0.000102223	TRUE
GO:0003724	RNA helicase activity	560	11	1.89726	2.53552	2.03103e-06	0.00314045	TRUE
GO:0006412	translation	560	120	10.5704	3.50493	1.04149e-61	3.22079e-57	TRUE
GO:0006468	protein phosphorylation	560	1	15.4491	-3.94945	4.18418e-06	0.00588157	TRUE
GO:0030001	metal ion transport	560	0	11.2674	inf	1.80473e-05	0.022626	TRUE
GO:0042273	ribosomal large subunit biogenesis	560	21	1.5875	3.72556	2.43305e-08	5.7878e-05	TRUE
GO:0042274	ribosomal small subunit biogenesis	560	29	2.24573	3.6908	6.09319e-12	2.1742e-08	TRUE
GO:0042338	cuticle development involved in collagen and cuticulin-based cuticle molting cycle	560	8	1.12287	2.83282	1.00334e-05	0.0129283	TRUE
GO:0004672	protein kinase activity	560	4	17.0366	-2.09056	4.51726e-05	0.0493041	TRUE
GO:0005739	mitochondrion	560	86	29.8527	1.52647	4.17605e-07	0.000807146	TRUE
GO:0005794	Golgi apparatus	560	1	14.7134	-3.87906	9.16004e-06	0.0121772	TRUE
GO:0005840	ribosome	560	103	7.20183	3.83814	2.12424e-08	5.18616e-05	TRUE
GO:0007186	G protein-coupled receptor signaling pathway	560	4	32.718	-3.03201	1.5743e-10	5.03636e-07	TRUE
GO:0007606	sensory perception of chemical stimulus	560	1	15.1393	-3.92023	6.3281e-06	0.00876245	TRUE
GO:0016310	phosphorylation	560	3	23.8512	-2.99103	9.06608e-08	0.000191159	TRUE
GO:0034220	monoatomic ion transmembrane transport	560	3	21.1796	-2.81964	1.23887e-06	0.00208972	TRUE
GO:0034511	U3 snoRNA binding	560	4	0.232317	4.10583	3.13476e-05	0.0354665	TRUE
GO:0035556	intracellular signal transduction	560	4	23.0381	-2.52595	1.20435e-06	0.00208972	TRUE
GO:0036211	protein modification process	560	13	36.2414	-1.47913	2.56785e-06	0.00378143	TRUE
GO:0042254	ribosome biogenesis	560	68	7.20183	3.2391	6.16965e-07	0.00113855	TRUE
GO:0098588	bounding membrane of organelle	560	7	19.9405	-1.51028	2.05023e-05	0.0247023	TRUE
GO:0003729	mRNA binding	560	27	7.31798	1.88344	1.66724e-08	4.18045e-05	TRUE
GO:0004930	G protein-coupled receptor activity	560	0	22.7283	inf	9.57415e-11	3.17226e-07	TRUE
GO:0006796	phosphate-containing compound metabolic process	560	16	42.243	-1.40064	2.65668e-09	7.70222e-06	TRUE
GO:0006811	monoatomic ion transport	560	4	22.9994	-2.52352	1.20559e-06	0.00208972	TRUE
GO:0007165	signal transduction	560	18	75.1545	-2.06186	3.76164e-20	2.68449e-16	TRUE
GO:0007600	sensory perception	560	1	16.4945	-4.04391	1.27845e-06	0.00211798	TRUE
GO:0016301	kinase activity	560	6	24.5482	-2.03258	2.33199e-06	0.00354669	TRUE
GO:0016773	phosphotransferase activity, alcohol group as acceptor	560	5	19.6308	-1.97312	2.95286e-05	0.0338209	TRUE
GO:0019843	rRNA binding	560	20	1.47134	3.7648	9.28605e-14	4.32887e-10	TRUE
GO:0030687	preribosome, large subunit precursor	560	6	0.619512	3.27576	1.88484e-05	0.0233153	TRUE
GO:0031090	organelle membrane	560	38	41.7009	-0.134079	1.45492e-07	0.000299952	TRUE
GO:0032040	small-subunit processome	560	23	1.7811	3.6908	7.65921e-21	5.92147e-17	TRUE
GO:0043412	macromolecule modification	560	25	40.9265	-0.711107	2.58509e-05	0.0300314	TRUE
GO:0055085	transmembrane transport	560	15	37.8677	-1.336	1.39004e-06	0.00226245	TRUE
GO:0003723	RNA binding	560	111	24.6643	2.17006	9.66205e-17	5.60243e-13	TRUE
GO:0004888	transmembrane signaling receptor activity	560	1	32.4082	-5.01829	9.33205e-14	4.32887e-10	TRUE
GO:0005886	plasma membrane	560	27	69.0756	-1.35522	1.1264e-09	3.48336e-06	TRUE
GO:0006793	phosphorus metabolic process	560	16	42.243	-1.40064	2.65668e-09	7.70222e-06	TRUE
GO:0006810	transport	560	37	70.7405	-0.935011	6.54266e-09	1.7943e-05	TRUE
GO:0015075	monoatomic ion transmembrane transporter activity	560	3	20.289	-2.75766	2.54144e-06	0.00378143	TRUE
GO:0016772	transferase activity, transferring phosphorus-containing groups	560	12	29.3494	-1.2903	1.71051e-06	0.00273605	TRUE
GO:0023052	signaling	560	19	79.6847	-2.0683	2.66129e-21	2.24454e-17	TRUE
GO:0050794	regulation of cellular process	560	123	157.279	-0.354664	7.34188e-15	4.00669e-11	TRUE
GO:0050877	nervous system process	560	3	20.9472	-2.80373	1.88121e-06	0.0029581	TRUE
GO:0051649	establishment of localization in cell	560	9	23.1543	-1.36328	9.18797e-06	0.0121772	TRUE
GO:0120025	plasma membrane bounded cell projection	560	10	26.6003	-1.41144	2.58963e-05	0.0300314	TRUE
GO:0003008	system process	560	4	23.2317	-2.53802	1.22819e-06	0.00208972	TRUE
GO:0003735	structural constituent of ribosome	560	93	5.53689	4.08551	7.43368e-99	6.89654e-94	TRUE
GO:0003746	translation elongation factor activity	560	8	0.73567	3.44287	2.49018e-07	0.000502227	TRUE
GO:0007154	cell communication	560	19	80.0332	-2.0746	1.7709e-21	1.64294e-17	TRUE
GO:0012505	endomembrane system	560	28	46.928	-0.745023	4.27584e-05	0.0477937	TRUE
GO:0016020	membrane	560	129	267.01	-1.04952	4.06068e-43	9.41816e-39	TRUE
GO:0016740	transferase activity	560	44	71.5536	-0.701521	6.58126e-11	2.26137e-07	TRUE
GO:0022857	transmembrane transporter activity	560	13	37.0933	-1.51265	3.51278e-06	0.00501377	TRUE
GO:0030054	cell junction	560	3	17.9271	-2.57911	2.23363e-05	0.0265671	TRUE
GO:0038023	signaling receptor activity	560	3	37.5192	-3.64459	1.63436e-13	6.89212e-10	TRUE
GO:0042995	cell projection	560	10	27.3747	-1.45284	1.96144e-05	0.0239436	TRUE
GO:0050789	regulation of biological process	560	130	166.92	-0.360643	1.10882e-12	4.28623e-09	TRUE
GO:0051234	establishment of localization	560	39	74.8448	-0.940428	6.57576e-09	1.7943e-05	TRUE
GO:0051716	cellular response to stimulus	560	26	91.8426	-1.82065	9.9256e-22	1.02315e-17	TRUE
GO:0071840	cellular component organization or biogenesis	560	129	78.1359	0.723313	1.78973e-05	0.022626	TRUE
GO:0071944	cell periphery	560	35	75.4643	-1.10844	1.45011e-08	3.73703e-05	TRUE
GO:0140096	catalytic activity, acting on a protein	560	34	56.4143	-0.730526	7.40621e-06	0.0101045	TRUE
GO:0003824	catalytic activity	560	149	168.43	-0.176835	1.53845e-12	5.70913e-09	TRUE
GO:0005215	transporter activity	560	15	38.5646	-1.36232	5.1234e-07	0.000970039	TRUE
GO:0009987	cellular process	560	389	327.025	0.25037	1.5533e-14	8.00587e-11	TRUE
GO:0050896	response to stimulus	560	48	117.707	-1.2941	5.97329e-19	3.69445e-15	TRUE
GO:0051179	localization	560	45	81.9304	-0.864475	1.32055e-08	3.50037e-05	TRUE
GO:0060089	molecular transducer activity	560	3	37.5192	-3.64459	1.63436e-13	6.89212e-10	TRUE
GO:0065007	biological regulation	560	133	171.45	-0.366361	7.29104e-13	2.94096e-09	TRUE
GO:0110165	cellular anatomical structure	560	509	479.463	0.0862448	5.87333e-38	9.08156e-34	TRUE
GO:0003674	molecular_function	560	445	382.742	0.217432	9.71914e-20	6.44061e-16	TRUE
