# Supplementary material for: Neuronal RNAi and oxygen-sensing circuit shape germline resilience to heat stress
Source: Curr Biol. 2026 Jul 20;36(14):3566–3579.e5. doi: 10.1016/j.cub.2026.06.016 (PMC13399994; doi:10.1016/j.cub.2026.06.016)
Supplement: Data S2. Read counts of antisense sRNA in WT, rde-4(ne299), rde-4(ne299) + neuronal rde-4(+) at 20°C and 25°C, related to Figure 2 [file mmc3.xlsx]

## Sheet: featureCounts_counts_as
	rde4_res_20C_R1	rde4_res_20C_R2	rde4_res_20C_R3	rde4_res_25C_R1	rde4_res_25C_R2	rde4_res_25C_R3	N2_20C_R1	N2_20C_R2	N2_20C_R3	N2_25C_R1	N2_25C_R2	N2_25C_R3	rde4_20C_R1	rde4_20C_R2	rde4_20C_R3	rde4_25C_R1	rde4_25C_R2	rde4_25C_R3
WBGene00023193	156	161	140	192	186	191	504	379	371	317	290	291	344	321	360	129	463	110
WBGene00022277	233	233	211	244	229	205	596	566	530	230	238	216	602	612	771	80	343	205
WBGene00022276	177	266	218	532	558	406	241	222	295	426	485	627	266	123	211	314	419	276
WBGene00022278	379	341	299	386	339	309	1013	918	1040	572	555	600	882	861	1273	200	807	374
WBGene00235381	0	0	0	0	0	0	0	0	0	0	0	0	0	0	0	0	0	0
WBGene00022279	269	243	235	328	336	285	463	488	486	580	481	411	716	638	923	161	721	298
WBGene00170953	0	0	0	0	0	0	0	0	0	0	0	0	0	0	0	0	0	0
WBGene00173569	0	0	0	0	0	0	1	0	0	0	0	0	1	1	0	0	0	0
WBGene00022275	437	389	412	443	488	404	1187	1023	1057	1172	960	891	1196	1037	1368	432	1402	412
WBGene00044345	261	215	204	336	347	255	655	608	617	626	666	617	478	523	731	342	1010	441
WBGene00021677	248	246	228	247	250	231	512	461	465	320	289	255	559	543	685	121	413	174
WBGene00021678	253	211	193	402	409	376	131	170	130	213	330	299	397	292	360	287	991	222
WBGene00305768	0	0	0	0	0	0	0	0	0	0	0	0	0	0	0	0	0	0
WBGene00305767	0	0	0	0	0	0	0	0	0	0	0	0	0	0	0	0	0	0
WBGene00000812	437	464	377	512	530	497	1370	1212	1108	859	938	751	1207	1140	1420	251	927	442
WBGene00021683	275	320	253	311	286	292	1082	1001	837	765	957	714	653	605	848	136	504	236
WBGene00021679	725	814	696	970	1021	887	3270	3291	2758	2382	2584	2340	2140	1979	2316	837	2554	808
WBGene00021682	92	94	79	108	93	71	234	209	236	111	123	130	180	186	259	43	180	78
WBGene00021676	1729	1535	1417	1639	1357	1320	4571	4027	4616	2539	2392	3250	3672	3575	5127	837	3221	1519
WBGene00189949	2	2	0	1	0	0	4	1	6	5	4	4	4	6	3	1	3	0
WBGene00021681	799	800	674	757	728	647	2590	2277	2549	1229	1128	1444	1859	1658	2462	353	1443	595
WBGene00004274	493	418	413	478	463	389	1362	1252	1269	620	658	802	1272	1074	1498	267	960	390
WBGene00199899	2	0	2	4	0	2	0	0	0	2	0	0	2	0	1	0	2	0
WBGene00199597	1	0	1	1	2	1	11	4	6	6	5	6	7	4	6	1	10	2
WBGene00004418	116	131	93	137	142	142	452	401	381	250	234	262	340	306	402	99	340	135
WBGene00202494	3	1	3	1	3	5	19	19	17	12	8	18	33	19	37	3	15	4
WBGene00023461	0	0	0	0	0	0	0	0	0	0	0	0	0	0	0	0	0	0
WBGene00305437	2	0	2	4	1	1	11	1	0	4	0	1	0	0	1	0	3	0
WBGene00018774	22	17	13	34	52	19	28	36	24	69	67	50	38	45	50	32	125	34
WBGene00018773	228	227	209	343	408	330	1504	1424	1171	1456	1572	1646	1153	1046	1226	731	2200	617
WBGene00171818	0	0	0	0	0	0	0	1	0	1	1	1	0	0	1	0	0	0
WBGene00000622	235	247	245	738	767	628	1231	1084	687	2093	2060	1899	1192	1408	1554	1358	4020	1133
WBGene00004962	6	6	2	2	3	0	24	3	23	13	4	10	11	5	16	5	33	6
WBGene00003229	431	411	368	374	392	339	1018	927	1047	503	612	627	1011	802	1123	158	722	289
WBGene00018772	885	869	787	1292	1343	1194	3143	2936	2257	3409	3296	3180	3047	2841	3418	1985	5552	1595
WBGene00018771	96	82	88	78	59	51	218	181	164	89	59	44	517	389	448	173	395	81
WBGene00271776	3	1	1	1	1	1	9	8	4	3	1	2	9	3	8	0	4	0
WBGene00000253	132	139	115	103	85	91	468	401	347	174	125	102	379	343	430	119	376	71
WBGene00004225	33	26	35	48	46	35	41	28	29	56	47	38	105	124	185	61	327	64
WBGene00018958	60	28	55	42	34	38	50	34	32	36	17	17	131	115	157	15	82	20
WBGene00201018	0	0	0	0	0	0	0	0	1	0	0	0	0	0	0	0	0	0
WBGene00018957	215	177	169	180	167	166	426	401	440	187	178	198	379	389	544	45	297	128
WBGene00018955	81	103	88	104	103	99	343	378	249	166	207	177	367	397	403	78	317	125
WBGene00000227	1954	1933	1584	1925	1784	1627	5216	5303	4951	2349	2503	2864	4362	4115	5500	680	3101	1200
WBGene00023295	0	0	0	0	0	0	0	0	0	0	0	0	0	0	0	0	0	0
WBGene00019635	0	0	0	0	0	0	0	0	0	0	0	0	0	0	0	0	0	0
WBGene00021666	7	9	5	12	7	7	15	26	10	28	26	9	20	18	37	7	14	11
WBGene00004246	531	486	426	388	359	310	1312	1114	1226	446	517	600	1237	1176	1568	187	799	311
WBGene00021662	362	324	296	319	319	312	1504	832	876	894	934	963	954	908	1246	364	1209	696
WBGene00021663	55	40	51	41	36	36	123	81	98	93	66	62	104	91	142	24	137	43
WBGene00255594	73	63	57	72	63	58	150	107	116	74	57	98	108	102	182	22	106	39
WBGene00021664	542	552	520	492	476	461	1842	1557	1263	811	830	846	1571	1554	1797	691	2028	537
WBGene00021669	1252	1159	1178	1506	1457	1294	4522	2995	3515	4179	2293	2577	3962	3495	4306	1736	5402	1467
WBGene00021671	2943	2682	2614	3323	2984	2878	11695	9863	9344	9442	7598	6160	9476	7982	10658	3559	9026	3089
WBGene00021672	259	243	225	285	255	239	1085	769	899	749	473	559	756	707	833	235	744	200
WBGene00021668	118	118	110	164	188	140	396	190	293	389	204	182	370	328	383	142	515	149
WBGene00021673	2195	2111	1868	2194	2113	2030	9858	9289	8438	6992	6494	6314	7454	6959	8699	2521	6924	2763
WBGene00021667	860	783	764	745	718	650	2850	2290	2861	1516	1391	1737	2269	2201	3008	588	1935	1085
WBGene00021675	73	78	68	179	176	145	236	248	137	274	380	270	269	245	331	277	873	254
WBGene00220069	0	0	0	0	0	1	2	2	0	1	3	0	1	2	1	0	0	0
WBGene00169222	0	0	0	0	0	0	0	0	0	0	0	0	0	0	0	0	0	0
WBGene00166448	0	0	0	0	0	0	0	0	0	0	0	0	0	0	0	0	0	0
WBGene00016903	8	10	7	17	23	9	17	15	13	42	49	40	28	30	35	32	100	20
WBGene00016905	159	144	112	160	148	143	376	388	419	305	258	239	334	334	476	72	413	145
WBGene00016902	124	109	82	149	102	103	199	209	191	108	109	121	256	263	334	45	222	84
WBGene00016906	161	125	135	226	264	261	271	167	182	554	270	487	313	249	358	423	1213	386
WBGene00002077	1140	1054	907	997	959	879	3297	2448	2708	1470	1540	1642	2579	2215	2927	391	1552	704
WBGene00235385	54	31	39	44	26	37	98	77	170	65	29	64	139	87	131	22	68	51
WBGene00002079	735	689	586	609	665	603	2267	1855	2035	960	890	1032	1617	1311	1933	223	991	375
WBGene00021660	767	707	623	648	667	617	1907	1898	1977	950	1018	1112	1553	1583	2182	247	1251	524
WBGene00000917	174	190	147	200	166	175	405	387	422	253	294	290	383	371	497	73	324	100
WBGene00305766	0	0	0	0	0	0	0	0	0	0	0	0	0	0	0	0	0	0
WBGene00021661	307	322	256	309	270	275	863	736	710	579	577	555	671	671	863	143	490	234
WBGene00021658	440	449	373	470	487	493	885	815	795	532	577	467	1355	1329	1616	456	1520	647
WBGene00021657	154	185	175	216	224	206	620	550	526	560	492	493	460	458	622	123	593	203
WBGene00020087	203	186	175	220	222	206	567	549	537	408	429	443	588	538	721	154	593	182
WBGene00020091	656	601	547	654	578	512	2178	2248	2059	816	790	1079	1689	1599	2152	306	1159	540
WBGene00020088	159	160	129	193	168	140	320	301	285	237	229	213	317	340	559	98	519	186
WBGene00020089	204	172	165	193	171	184	458	398	390	197	197	229	409	350	432	92	292	140
WBGene00004143	604	642	513	536	462	383	1913	1739	1777	691	770	912	1479	1335	1800	203	1029	400
WBGene00305562	2	1	0	7	2	1	4	0	1	1	0	0	2	0	1	0	10	2
WBGene00305563	0	0	0	0	0	0	0	0	0	0	0	0	0	0	0	0	0	0
WBGene00006385	397	368	355	434	421	340	1013	977	1105	439	442	555	962	1030	1382	349	1305	370
WBGene00020090	154	149	121	257	282	205	300	253	241	618	615	507	409	336	416	205	709	218
WBGene00021733	348	306	280	325	338	283	728	700	807	446	400	567	689	645	933	147	653	241
WBGene00021734	56	43	28	44	37	33	105	82	95	65	66	51	115	106	183	28	131	63
WBGene00305778	0	0	0	0	0	0	0	0	0	0	0	0	0	0	0	0	0	0
WBGene00015570	8	8	5	22	30	30	13	3	4	50	33	22	28	21	30	27	96	34
WBGene00006593	450	414	352	396	353	319	966	815	895	470	440	502	846	789	1066	147	543	269
WBGene00021026	250	260	198	236	235	185	644	548	661	329	355	359	548	550	782	166	620	239
WBGene00021027	384	340	304	537	509	539	1436	1637	1330	1735	2071	1805	1122	1159	1422	883	2761	854
WBGene00166632	0	0	0	0	2	0	0	1	1	1	1	1	2	0	0	0	3	0
WBGene00235387	11	27	24	15	9	10	290	248	224	114	94	59	130	149	186	9	40	27
WBGene00021025	10	9	12	23	23	22	27	31	24	36	35	42	48	50	74	32	119	31
WBGene00235388	7	10	8	9	8	11	7	14	18	16	10	5	20	19	19	3	13	4
WBGene00021028	26	30	34	43	41	41	64	64	65	78	98	137	88	73	85	18	85	29
WBGene00021024	48	65	47	55	55	44	161	128	116	88	88	107	137	124	146	44	152	36
WBGene00001814	1229	1242	1141	1790	1789	1561	3082	3042	3019	2545	2665	3057	3081	2548	3454	1394	3746	1368
WBGene00022035	129	104	91	127	135	96	264	231	290	157	132	174	227	199	320	63	261	98
WBGene00305858	0	0	0	0	0	0	0	0	0	0	0	0	0	0	0	0	0	0
WBGene00022036	636	620	545	772	837	807	1272	1032	999	957	997	894	1821	1594	2139	416	1621	953
WBGene00022034	609	526	550	551	480	422	1932	1572	1907	1132	932	1403	1594	1321	1984	330	1203	442
WBGene00022039	37	47	30	58	90	49	897	1097	1008	555	1187	1059	112	121	136	27	166	43
WBGene00022037	574	579	465	577	645	520	1400	1169	1306	619	695	820	1544	1166	1661	350	1391	509
WBGene00196781	0	0	0	0	0	0	0	0	0	0	0	0	0	0	0	0	0	0
WBGene00196389	0	0	0	0	0	0	0	1	0	0	0	0	1	0	0	0	0	0
WBGene00022038	3	4	3	11	7	6	10	9	12	16	22	10	15	13	25	15	33	14
WBGene00195369	0	0	0	0	0	0	0	0	0	0	0	0	0	0	0	0	0	0
WBGene00197961	1	0	0	0	0	0	0	0	0	0	0	0	0	0	0	0	0	0
WBGene00200577	0	0	1	0	0	0	1	1	0	0	0	0	0	0	1	0	0	0
WBGene00022033	0	1	1	0	0	1	8	3	11	1	2	0	9	6	5	0	2	3
WBGene00302974	7	5	7	1	1	1	8	8	14	3	1	0	8	9	11	1	2	1
WBGene00220190	0	0	0	0	0	0	0	0	0	0	0	0	0	0	0	0	0	0
WBGene00022043	249	226	192	183	183	174	460	426	486	179	173	214	449	440	622	55	333	114
WBGene00022042	351	324	287	300	273	275	1058	854	876	437	403	553	944	815	1090	121	535	280
WBGene00201456	2	0	0	0	1	1	4	1	1	1	2	0	5	1	1	0	0	0
WBGene00007009	1350	1186	1058	1093	1095	921	3508	3354	3786	1659	1609	2152	3205	3016	4018	470	2015	881
WBGene00220191	0	0	0	0	0	0	0	0	0	0	0	0	0	0	0	0	0	0
WBGene00004235	128	100	88	130	181	190	154	138	132	188	152	139	310	227	306	330	720	189
WBGene00202444	0	0	0	0	0	0	0	0	0	0	0	0	0	0	0	0	0	0
WBGene00002393	12	17	19	8	7	6	31	35	23	9	15	9	68	49	54	6	27	6
WBGene00022040	96	82	68	97	88	110	188	192	132	73	92	46	160	126	198	29	142	70
WBGene00000434	16	24	15	17	15	15	48	49	28	16	27	13	90	69	100	5	34	24
WBGene00001725	8	7	5	1	1	3	23	24	9	3	4	1	26	30	46	0	10	3
WBGene00044427	0	4	4	0	2	1	2	3	2	4	1	3	3	2	3	1	5	0
WBGene00235390	0	0	0	1	1	0	1	0	1	0	0	0	2	0	0	0	0	0
WBGene00002040	279	254	250	499	471	391	654	556	657	573	443	497	842	775	1140	711	2635	603
WBGene00018922	0	0	0	0	0	0	0	0	0	0	0	0	0	0	0	0	0	0
WBGene00200417	0	0	0	0	0	0	0	0	0	0	0	0	0	0	0	1	0	0
WBGene00201449	0	0	0	0	0	0	0	0	0	0	0	0	0	0	0	0	0	0
WBGene00018923	182	171	160	248	237	202	456	416	436	386	309	398	409	396	579	263	797	245
WBGene00018921	310	284	224	306	253	238	1059	1013	951	345	345	498	833	692	972	140	596	291
WBGene00022028	18	17	12	19	14	14	18	11	9	19	14	7	8	8	20	1	6	5
WBGene00022029	204	216	198	229	195	230	442	394	422	258	220	270	523	456	661	96	393	140
WBGene00220188	0	0	0	0	0	0	0	0	0	0	0	0	0	0	0	0	0	0
WBGene00220189	0	0	0	0	0	0	0	0	0	0	0	0	0	0	0	0	0	0
WBGene00022027	174	150	139	195	180	158	373	380	467	312	261	348	332	360	575	174	636	209
WBGene00022026	91	69	67	104	75	74	214	156	165	186	169	209	175	158	263	50	246	68
WBGene00022030	193	166	166	333	320	261	506	521	415	846	884	823	696	639	870	508	1407	486
WBGene00022025	161	137	153	220	201	170	322	311	307	273	258	302	264	231	376	94	425	158
WBGene00022031	245	210	224	412	468	415	469	384	359	533	492	548	533	450	689	290	981	313
WBGene00022032	40	19	30	45	40	47	40	25	52	90	65	59	76	77	152	110	350	85
WBGene00044461	309	267	232	159	94	156	649	538	406	182	105	98	726	679	1118	158	583	185
WBGene00021215	51	28	59	88	55	54	158	180	209	237	211	142	160	139	230	50	235	61
WBGene00021214	34	29	24	31	26	21	58	75	48	38	34	35	109	101	142	58	126	35
WBGene00021207	101	60	67	82	51	61	141	122	84	91	66	34	203	150	232	49	212	72
WBGene00021210	128	123	122	138	139	111	235	246	229	146	151	174	299	285	384	78	281	114
WBGene00021208	99	98	97	144	156	106	198	211	206	153	135	202	195	198	276	117	386	126
WBGene00305687	0	0	0	0	0	0	0	0	0	0	0	0	0	0	0	0	0	0
WBGene00021209	460	433	394	604	710	473	1393	1287	1088	1452	928	1059	916	753	1017	583	1564	509
WBGene00004332	716	689	697	866	860	816	1660	1403	1511	1110	1174	1074	1949	1831	2201	588	2017	764
WBGene00004028	426	388	368	444	455	358	874	752	876	483	486	636	781	734	1018	171	812	270
WBGene00044434	7	2	4	13	2	6	24	10	14	13	6	10	17	13	26	9	35	12
WBGene00236789	2	3	2	3	1	1	6	9	7	1	1	0	12	7	10	0	2	2
WBGene00000623	26	16	14	24	6	12	37	19	26	9	6	8	34	32	38	2	11	1
WBGene00198328	0	0	0	0	0	0	0	0	0	0	0	0	0	0	0	0	0	0
WBGene00000624	2	0	0	0	0	1	2	7	5	0	0	1	3	0	2	0	1	0
WBGene00021213	238	178	174	291	239	205	324	267	216	158	149	83	414	356	481	135	325	143
WBGene00023169	12	10	9	15	22	12	7	5	3	9	5	7	12	6	15	7	19	5
WBGene00021212	2	1	1	3	2	3	4	0	1	4	1	2	5	6	7	1	2	1
WBGene00197162	0	0	0	0	0	0	0	0	0	0	0	0	0	0	0	0	0	0
WBGene00020282	4	1	4	2	1	2	23	8	25	10	4	3	17	7	27	5	31	10
WBGene00020283	7	1	6	4	2	1	24	16	24	12	2	7	19	23	32	6	13	2
WBGene00020281	30	20	25	15	12	4	40	21	35	16	14	7	40	39	71	3	11	4
WBGene00196394	0	0	0	0	0	0	0	0	0	0	0	0	0	0	0	0	0	0
WBGene00196011	0	0	0	0	0	0	0	0	0	0	0	0	0	0	0	0	0	0
WBGene00201573	0	0	0	0	0	0	0	0	0	0	0	0	0	0	0	0	0	0
WBGene00201667	0	0	0	0	0	0	0	0	0	0	0	0	0	0	0	0	0	0
WBGene00195514	1	1	0	0	0	0	0	0	1	0	0	0	0	1	0	0	0	0
WBGene00199422	0	0	0	0	0	0	0	0	0	0	0	0	0	0	0	0	0	0
WBGene00022518	70	65	53	70	62	49	132	133	152	104	91	131	135	86	175	35	125	47
WBGene00023398	0	0	0	0	0	0	0	0	0	0	0	0	0	0	0	0	0	0
WBGene00200408	0	0	0	0	0	0	0	0	0	0	0	0	0	0	0	0	0	0
WBGene00201436	0	0	0	0	0	0	0	0	0	0	0	0	0	0	0	0	0	0
WBGene00202093	0	0	0	0	0	0	0	0	0	0	0	0	0	0	0	0	0	0
WBGene00197978	0	0	0	0	1	0	0	0	1	0	0	0	0	0	0	0	0	0
WBGene00195610	0	0	0	0	0	0	0	0	0	0	0	0	0	0	0	0	0	0
WBGene00200506	0	0	0	0	0	0	0	0	0	0	0	0	0	0	0	0	0	0
WBGene00197264	0	0	0	0	0	0	0	0	0	0	0	0	0	0	0	0	0	0
WBGene00022517	533	485	482	933	984	791	2071	1829	1769	2696	2422	2388	1922	1793	2349	1828	5510	1659
WBGene00022519	479	479	433	907	1062	702	579	715	365	980	1233	648	1079	475	927	1270	1584	346
WBGene00202359	0	0	0	0	0	0	0	0	0	0	0	0	0	0	0	0	0	0
WBGene00022388	268	269	235	344	324	267	677	573	580	435	421	437	515	530	701	168	714	232
WBGene00305928	0	0	0	0	0	0	0	0	0	0	0	0	0	0	0	0	0	0
WBGene00022389	45	32	46	19	13	17	128	118	138	23	33	20	81	81	118	7	44	20
WBGene00022386	12	11	7	8	5	9	23	18	14	14	7	8	27	28	43	11	21	11
WBGene00022390	314	238	232	279	246	222	546	470	538	285	280	318	479	464	660	88	426	181
WBGene00001678	333	361	306	361	390	346	951	794	796	659	650	639	812	757	1034	223	851	337
WBGene00305930	0	0	0	0	0	0	0	0	0	0	0	0	0	0	0	0	0	0
WBGene00220217	0	0	0	0	0	0	0	0	0	0	0	0	0	0	0	0	0	0
WBGene00022385	363	369	329	513	498	475	1561	1395	1200	1675	1522	1302	1178	1105	1468	686	1938	850
WBGene00305929	0	0	0	0	0	0	0	0	0	0	0	0	0	0	0	0	0	0
WBGene00305931	0	0	0	0	0	0	0	0	0	0	0	0	0	0	0	0	0	0
WBGene00022391	31	18	18	14	18	10	50	42	30	24	16	14	55	50	61	6	38	10
WBGene00201274	0	1	1	2	0	0	1	0	1	2	1	1	0	0	1	0	2	2
WBGene00022384	108	92	65	52	70	14	168	428	229	135	95	96	388	165	176	70	263	90
WBGene00003548	36	47	38	150	58	55	87	61	66	113	157	197	98	65	120	53	155	50
WBGene00199411	0	0	0	0	0	0	0	0	0	0	0	0	0	0	0	0	0	0
WBGene00200422	0	0	0	0	0	0	0	0	0	0	0	0	0	0	0	0	0	0
WBGene00195544	0	0	0	0	0	0	0	0	0	0	0	0	0	0	0	0	0	0
WBGene00023199	0	1	2	0	0	0	2	1	1	1	1	1	3	1	6	1	1	3
WBGene00003238	43	44	29	36	24	31	128	100	91	40	49	38	125	140	170	20	60	18
WBGene00305444	0	0	0	0	0	0	0	0	0	0	0	0	0	0	0	0	0	0
WBGene00018787	21	22	19	16	10	9	78	78	53	21	14	7	37	68	73	2	22	6
WBGene00018788	24	16	18	9	15	15	65	52	69	27	28	23	54	58	75	9	38	14
WBGene00305445	0	0	0	0	0	0	0	0	0	0	0	0	0	0	0	0	0	0
WBGene00197993	0	0	0	0	0	0	0	1	0	0	0	0	0	0	0	0	0	0
WBGene00200860	0	0	0	0	0	0	0	0	0	0	0	0	0	0	0	0	0	0
WBGene00018786	33	28	37	19	20	20	97	77	70	51	36	41	66	62	92	7	51	26
WBGene00016932	14	8	3	4	11	4	28	19	31	11	8	6	46	32	53	3	23	7
WBGene00196934	0	0	0	0	0	0	0	0	0	0	0	0	0	0	0	0	0	0
WBGene00199650	1	0	0	1	0	3	0	0	0	0	0	0	0	0	0	0	1	0
WBGene00016931	372	324	279	634	679	567	559	570	574	1025	1005	1163	1192	1084	1528	1016	3241	893
WBGene00016930	80	77	62	109	125	103	185	129	182	183	136	178	190	166	262	102	308	130
WBGene00236808	6	2	1	8	1	5	5	2	2	7	3	4	3	0	2	4	36	2
WBGene00005002	4	4	2	11	15	11	16	4	5	32	19	22	10	8	14	24	63	25
WBGene00021335	3	3	4	2	0	3	6	3	3	4	5	5	11	7	6	5	11	4
WBGene00021327	257	237	249	297	276	232	870	821	817	501	559	584	675	653	892	213	809	313
WBGene00004952	2001	1815	1695	1827	1597	1497	5194	5297	5698	2500	2469	3450	4287	4593	6097	756	3642	1688
WBGene00021329	513	489	443	567	529	496	1078	981	1000	691	704	625	959	953	1220	223	865	338
WBGene00021332	502	593	483	464	414	508	1831	1711	1465	1070	1454	1021	1243	1159	1583	139	708	290
WBGene00021331	55	58	31	62	66	54	113	106	93	83	78	90	111	79	126	60	178	56
WBGene00021333	643	665	594	1041	1079	919	2130	1940	1823	2671	2509	2465	1874	1686	2197	1299	3666	1366
WBGene00021334	394	416	324	398	393	320	1162	1038	979	547	597	603	1017	1022	1252	176	759	303
WBGene00021328	2	3	0	6	5	4	14	5	13	21	6	14	10	9	15	4	11	5
WBGene00001745	1286	1577	1212	1796	1818	1653	5872	5497	4257	4635	4143	3673	5500	5138	6008	2692	7522	2813
WBGene00019909	157	147	91	121	161	238	1001	1007	714	594	826	673	608	660	967	151	889	409
WBGene00044895	3	2	3	3	3	1	10	6	8	6	6	5	19	19	19	4	24	9
WBGene00019911	21	14	6	14	13	13	25	20	29	22	22	17	54	68	97	30	99	47
WBGene00174760	0	0	0	0	0	0	0	0	0	0	0	0	0	0	0	0	0	0
WBGene00022838	10	8	3	14	8	7	12	24	10	19	4	9	39	33	47	8	29	10
WBGene00236809	8	11	10	10	7	12	25	36	19	9	9	4	41	36	45	3	20	7
WBGene00202055	0	0	0	0	0	0	0	0	0	0	0	1	0	0	0	0	0	0
WBGene00022837	5	6	6	16	5	10	14	11	9	8	14	7	26	25	34	7	22	12
WBGene00021689	339	325	303	313	320	280	1182	1043	1185	535	490	665	783	726	1065	161	693	286
WBGene00000165	131	102	100	128	122	97	237	222	263	142	127	179	276	258	350	62	215	81
WBGene00198207	4	6	3	3	5	3	5	2	2	6	4	6	5	8	5	0	8	2
WBGene00195424	1	0	0	0	0	0	2	0	0	0	0	1	0	0	2	0	2	0
WBGene00004429	189	182	159	206	200	182	437	371	360	212	209	275	470	405	514	120	447	187
WBGene00021687	588	609	515	877	969	725	2247	1902	1636	1950	1669	1475	2068	1778	2295	1510	4381	1271
WBGene00001816	320	248	268	320	297	261	590	568	595	385	350	402	508	535	679	125	496	195
WBGene00305769	0	0	0	0	0	0	0	0	0	0	0	0	0	0	0	0	0	0
WBGene00004880	978	909	798	768	692	607	3041	2847	2849	1535	1326	1595	2054	1913	2653	372	1537	641
WBGene00249808	0	0	1	0	1	0	3	0	2	3	0	3	1	3	1	1	7	1
WBGene00021686	547	546	505	517	466	420	1267	1482	1496	479	605	791	1159	1173	1593	151	865	342
WBGene00021685	612	617	507	607	618	591	1749	1611	1547	922	1030	1117	1443	1370	1853	277	1115	534
WBGene00195068	0	0	3	4	3	2	10	4	8	5	7	2	4	4	3	3	7	2
WBGene00021690	3	1	1	4	2	2	19	15	16	3	10	5	9	11	8	3	17	15
WBGene00021691	30	40	24	37	26	31	100	97	86	52	54	45	80	76	107	20	81	43
WBGene00305770	0	0	0	0	0	0	0	0	0	0	0	0	0	0	0	0	0	0
WBGene00201777	0	0	0	0	0	0	0	0	0	0	0	0	1	0	1	0	0	0
WBGene00021692	83	58	57	44	51	36	96	106	85	47	58	48	125	120	166	22	89	40
WBGene00001707	50	45	52	42	35	40	177	167	165	59	25	27	187	176	249	13	55	24
WBGene00271777	4	4	3	2	4	4	6	6	3	2	6	4	10	14	10	1	13	1
WBGene00201534	0	0	0	0	0	0	0	0	0	0	0	0	0	0	0	0	0	0
WBGene00200307	0	0	0	0	0	0	0	0	0	0	0	0	0	0	0	0	0	0
WBGene00197713	0	0	0	0	0	0	0	0	0	0	0	0	0	0	0	0	0	0
WBGene00199486	0	0	0	0	0	0	1	0	0	0	0	0	0	0	0	0	0	0
WBGene00021693	64	88	41	78	94	98	176	172	105	122	193	192	228	227	260	85	532	156
WBGene00021694	1	0	0	0	0	0	0	0	0	0	1	0	0	1	2	0	3	0
WBGene00003400	197	180	162	179	131	131	437	452	444	205	144	175	407	395	568	63	308	149
WBGene00197361	0	0	0	0	0	0	0	0	0	0	0	0	0	0	0	0	0	0
WBGene00044896	17	4	9	20	8	7	51	9	55	59	16	22	37	20	43	17	62	15
WBGene00019674	1	0	4	7	7	5	8	8	5	10	9	3	16	7	22	7	30	8
WBGene00305529	0	0	0	0	0	0	0	0	0	0	0	0	0	0	0	0	0	0
WBGene00045052	220	234	183	327	338	304	264	333	220	344	484	305	478	449	646	252	904	307
WBGene00045053	59	69	43	107	93	108	174	140	113	300	411	325	174	138	231	110	374	164
WBGene00004888	168	185	156	199	209	196	682	488	567	430	362	449	635	513	780	218	623	271
WBGene00019673	423	448	366	581	545	442	1011	1038	915	687	772	807	792	823	997	228	1034	340
WBGene00022363	334	344	302	368	356	321	775	711	669	558	509	533	788	659	913	135	615	266
WBGene00022366	316	381	276	264	260	269	886	830	713	433	455	412	858	756	1006	124	448	199
WBGene00303097	0	0	0	0	0	0	0	0	0	0	0	0	0	0	0	0	0	0
WBGene00305050	1	1	0	0	2	0	0	0	0	0	0	0	0	0	1	0	0	0
WBGene00305923	0	0	0	0	0	0	0	0	0	0	0	0	0	0	0	0	0	0
WBGene00305922	0	0	0	0	0	0	0	0	0	0	0	0	0	0	0	0	0	0
WBGene00305924	5	4	3	4	3	4	7	3	6	6	4	5	2	1	10	1	3	1
WBGene00022365	0	0	0	0	0	0	0	0	0	0	0	0	0	0	0	0	0	0
WBGene00022367	39	34	25	30	34	39	75	64	87	29	28	43	52	51	61	11	50	15
WBGene00022372	148	185	120	135	116	121	473	404	374	265	285	254	359	402	422	71	295	82
WBGene00022371	305	341	278	473	452	417	735	721	586	713	644	624	686	633	863	324	1142	340
WBGene00022368	346	370	305	325	318	271	992	903	985	453	462	535	908	929	1203	174	809	347
WBGene00022369	251	194	175	185	196	147	560	537	565	270	194	329	462	381	595	75	349	121
WBGene00305925	0	0	0	0	0	0	0	0	0	0	0	0	0	0	0	0	0	0
WBGene00022370	0	0	0	0	0	0	0	0	0	0	0	0	0	0	0	0	0	0
WBGene00305927	0	0	0	0	0	0	0	0	0	0	0	0	0	0	0	0	0	0
WBGene00305926	0	0	0	0	0	0	0	0	0	0	0	0	0	0	0	0	0	0
WBGene00022373	318	287	242	251	238	203	871	815	865	391	391	435	751	742	1061	129	525	237
WBGene00018159	144	146	133	136	157	116	301	342	358	146	153	206	232	286	384	52	266	86
WBGene00219937	0	1	0	0	0	1	1	0	0	1	0	0	0	0	0	0	0	0
WBGene00004969	269	254	225	333	333	316	642	568	459	622	566	464	691	601	850	168	721	279
WBGene00196566	28	14	27	11	10	6	32	22	16	32	17	25	10	10	15	7	35	16
WBGene00023055	0	0	0	0	0	0	0	0	0	0	0	0	0	0	0	0	0	0
WBGene00001773	12	7	12	2	5	4	17	9	10	7	5	3	20	13	29	3	11	5
WBGene00018580	43	35	21	20	5	11	94	73	60	41	11	13	120	90	200	6	61	52
WBGene00018579	272	175	180	344	293	314	288	339	222	666	800	607	846	971	1307	535	2309	922
WBGene00001115	64	70	46	110	150	101	104	74	93	273	225	206	125	120	187	128	447	118
WBGene00170789	0	0	0	0	0	0	0	0	0	0	0	0	0	0	1	0	0	0
WBGene00022361	1001	978	783	992	971	950	2745	2634	2374	1705	2006	1658	2244	2067	2729	466	1784	956
WBGene00305920	0	0	0	0	0	0	0	1	0	0	0	1	0	0	0	0	0	0
WBGene00022360	722	789	576	786	758	714	2415	2374	2254	1660	1625	1460	2049	1924	2471	691	2016	835
WBGene00305919	0	0	0	0	0	0	0	0	0	0	0	0	0	0	0	0	0	0
WBGene00305917	0	0	0	0	0	0	0	0	0	0	0	0	0	0	0	0	0	0
WBGene00305921	0	0	0	0	0	0	0	0	0	0	0	0	0	0	0	0	0	0
WBGene00022358	164	121	141	128	177	111	400	333	340	233	193	190	383	328	472	94	369	126
WBGene00305918	0	0	0	0	0	0	0	0	0	0	0	0	0	0	0	0	0	0
WBGene00172419	5	3	5	5	7	4	7	9	12	5	5	9	5	3	8	1	4	1
WBGene00005077	394	405	337	375	357	364	1147	1007	1016	598	607	610	897	757	1070	138	657	252
WBGene00195355	10	9	10	15	26	17	14	3	5	5	12	2	6	1	24	23	75	0
WBGene00023198	0	0	0	0	0	0	0	0	0	0	0	0	0	0	0	0	0	0
WBGene00022270	201	200	173	316	295	366	528	512	353	750	760	685	469	460	717	214	915	349
WBGene00022271	69	73	62	51	40	53	251	248	171	108	174	105	379	377	500	117	419	154
WBGene00022272	413	392	368	389	396	356	1669	1730	1479	1367	1348	1259	1343	1367	1699	366	1484	482
WBGene00022269	570	498	444	559	455	409	1586	1569	1653	782	774	955	1230	1395	1864	276	1114	551
WBGene00022273	144	124	105	172	174	156	281	220	279	190	159	181	271	219	350	121	385	142
WBGene00044440	357	354	315	351	333	324	860	788	752	426	515	373	857	796	998	178	690	278
WBGene00000269	57	41	51	101	110	83	139	135	134	186	147	179	125	155	228	94	288	106
WBGene00022268	59	50	28	84	103	81	151	115	143	198	174	238	144	146	192	211	618	142
WBGene00022274	278	357	266	625	672	529	1419	1337	954	1645	1506	1371	1727	1577	1758	1741	4486	1346
WBGene00003111	122	100	96	190	225	211	146	156	147	297	224	257	258	234	353	242	804	256
WBGene00022156	0	3	3	1	2	2	7	10	5	9	5	8	6	9	11	1	14	6
WBGene00173142	0	0	0	0	0	0	0	0	0	0	0	0	0	0	0	0	0	0
WBGene00004168	8	1	4	8	4	3	8	8	6	12	7	4	20	11	23	9	48	5
WBGene00044358	24	8	9	10	6	5	16	4	5	17	3	6	53	33	83	8	30	22
WBGene00022157	8	5	4	3	8	2	53	45	41	45	70	38	25	21	47	9	31	32
WBGene00022155	28	29	25	46	40	41	59	48	54	86	89	77	99	99	122	55	225	59
WBGene00022158	56	65	37	70	83	70	78	58	47	139	96	98	131	95	160	151	463	120
WBGene00185098	819	884	733	1259	1341	1119	3208	3009	2372	3674	3590	3166	3320	3229	4019	2415	6312	2622
WBGene00022154	22	33	28	27	23	11	59	57	32	17	18	20	86	87	112	16	75	28
WBGene00044348	16	14	18	22	16	26	72	80	52	20	33	19	74	80	107	17	60	19
WBGene00200707	1	1	1	0	1	1	2	4	1	3	1	0	7	2	8	0	2	0
WBGene00236797	0	2	3	0	1	1	3	5	6	3	0	2	6	7	16	0	2	0
WBGene00220197	0	0	0	0	0	0	0	0	0	0	0	0	0	0	0	0	0	0
WBGene00219767	1	1	1	0	0	0	0	4	3	1	1	5	1	1	4	1	1	0
WBGene00006702	245	202	201	249	233	201	740	628	673	406	479	501	521	510	736	127	477	194
WBGene00003080	74	88	64	124	115	118	212	210	190	198	248	238	300	240	298	128	463	158
WBGene00022153	740	675	642	776	736	660	1842	1629	1814	1157	1182	1178	1619	1465	2242	371	1534	583
WBGene00022152	212	159	142	173	165	142	465	417	449	221	198	261	354	337	503	86	292	121
WBGene00006771	860	692	943	2153	2718	1477	738	676	661	1314	1383	1256	1034	1885	1245	1738	5208	1040
WBGene00199017	54	49	54	55	59	43	418	362	399	406	364	333	434	402	429	258	397	225
WBGene00003278	0	0	0	0	0	0	0	0	0	0	0	0	0	0	0	0	0	0
WBGene00022159	217	230	187	220	272	205	799	819	773	546	496	594	663	591	778	204	647	186
WBGene00305883	0	0	0	0	0	0	0	0	0	0	0	0	0	0	0	0	0	0
WBGene00022150	248	294	241	263	266	218	627	603	576	344	378	416	619	626	751	125	499	213
WBGene00022149	507	669	524	714	856	758	1493	1349	1485	745	775	865	2278	2020	2594	771	3180	994
WBGene00305884	0	0	0	0	0	0	0	0	0	0	0	0	0	0	0	0	0	0
WBGene00022148	896	874	839	903	770	726	2707	2655	2945	1225	1230	1603	2197	2184	3007	358	1641	701
WBGene00022160	2	2	2	4	6	3	10	18	11	9	7	7	11	13	22	1	10	1
WBGene00022161	5	10	6	4	7	5	13	7	8	3	2	4	26	16	20	1	10	5
WBGene00220198	0	0	0	1	0	0	0	2	2	0	0	0	0	1	0	0	0	1
WBGene00022146	62	87	53	90	129	137	141	131	80	61	131	93	194	278	292	93	487	190
WBGene00022162	3	3	1	8	1	3	34	15	39	50	10	25	27	28	36	9	42	27
WBGene00022145	228	188	172	154	247	179	407	399	424	197	198	298	698	662	945	223	1145	350
WBGene00022144	86	83	86	39	18	33	207	202	159	30	35	37	412	368	464	48	142	55
WBGene00022143	8	1	1	3	2	1	16	2	17	15	0	9	9	5	7	10	20	9
WBGene00044349	2	7	2	17	19	9	10	12	7	36	32	30	16	15	19	36	101	25
WBGene00022142	5	7	1	20	13	7	14	8	11	41	16	18	21	29	30	44	163	21
WBGene00305885	0	0	0	0	0	0	0	0	0	0	0	0	0	0	0	0	0	0
WBGene00044347	42	38	33	44	52	40	46	35	48	60	61	49	98	84	123	41	157	57
WBGene00219766	82	67	68	154	167	130	210	176	133	478	404	353	258	196	286	155	493	165
WBGene00022141	516	490	428	587	543	482	1196	1234	1232	710	715	754	1158	1020	1417	436	1627	466
WBGene00022163	1316	1449	1254	1354	1316	1207	6348	5860	5226	3845	3754	3172	5828	5491	6279	1579	4792	1798
WBGene00044746	165	181	138	238	236	195	432	422	376	279	318	255	497	506	559	169	541	195
WBGene00016907	294	317	299	257	229	201	931	872	805	322	349	407	797	756	963	87	412	158
WBGene00004441	124	147	109	139	126	126	558	432	451	302	318	364	367	349	446	114	357	175
WBGene00001196	728	770	686	588	549	583	2283	1975	1457	635	634	554	2338	1892	2471	257	933	490
WBGene00303070	0	0	0	0	0	0	0	0	0	0	0	0	0	0	0	0	0	0
WBGene00202110	0	0	0	1	0	0	0	4	3	2	1	7	1	0	0	0	2	2
WBGene00220027	0	0	0	0	0	0	0	0	0	0	0	0	0	0	0	0	0	0
WBGene00001309	211	186	175	195	193	182	516	432	458	393	313	394	497	419	611	136	423	247
WBGene00003750	61	61	48	64	78	56	626	246	357	606	321	441	375	322	317	120	476	109
WBGene00006461	54	63	51	75	86	55	107	111	84	69	62	69	118	119	166	53	206	62
WBGene00044897	153	144	117	118	115	101	464	467	405	197	158	159	322	346	422	30	150	67
WBGene00019706	8	10	7	6	5	6	52	60	47	22	19	12	56	61	105	3	10	14
WBGene00004743	257	267	233	216	206	199	651	596	588	293	304	299	616	578	668	87	377	120
WBGene00022139	442	279	230	800	699	781	479	365	291	936	482	447	1099	884	2563	1336	3317	1241
WBGene00303094	0	0	0	0	0	0	0	0	0	0	0	0	0	0	0	0	0	0
WBGene00022140	134	89	77	47	48	38	213	166	161	85	67	39	369	299	494	33	143	71
WBGene00305881	0	0	0	0	0	0	0	0	0	0	0	0	0	0	0	0	0	0
WBGene00022138	375	418	306	374	372	336	1418	1249	1234	789	891	734	969	930	1182	198	726	254
WBGene00305882	0	0	0	0	0	0	0	0	0	0	0	0	0	0	0	0	0	0
WBGene00021768	10	8	6	9	4	5	25	24	16	27	33	11	17	13	22	3	28	6
WBGene00219760	0	0	0	0	0	0	2	1	1	1	0	0	0	1	0	0	0	0
WBGene00021766	122	144	120	124	134	124	366	341	324	209	223	178	349	337	438	43	228	83
WBGene00021765	348	340	297	357	341	260	767	838	639	550	554	576	632	622	836	108	522	205
WBGene00255420	5	13	10	2	3	4	51	54	38	10	11	4	26	26	32	1	6	1
WBGene00021771	159	144	129	164	161	123	392	324	396	197	188	221	337	346	500	64	326	118
WBGene00044438	82	92	60	81	70	65	207	171	169	125	143	134	153	125	207	30	111	37
WBGene00021764	65	69	40	101	83	58	246	224	227	211	190	199	217	159	269	91	281	122
WBGene00201351	0	0	0	0	0	2	1	1	0	0	1	1	1	1	0	0	1	1
WBGene00196465	5	2	2	4	3	2	13	9	7	5	12	13	0	2	4	1	4	4
WBGene00021763	196	199	176	201	189	166	609	508	523	292	272	344	614	528	733	109	483	179
WBGene00021769	2	1	0	1	5	2	8	5	4	8	5	4	4	6	6	2	10	5
WBGene00021238	304	296	282	319	240	234	808	710	696	382	376	459	633	540	781	111	511	173
WBGene00021762	7	4	7	0	2	2	9	12	9	0	1	0	13	2	15	0	0	0
WBGene00305789	0	0	0	0	0	0	0	0	0	0	0	0	0	0	0	0	0	0
WBGene00305688	0	0	0	0	0	0	0	0	0	0	0	0	0	0	0	0	0	0
WBGene00220136	0	0	0	0	0	0	0	0	0	0	0	0	1	0	0	0	0	0
WBGene00021237	200	60	35	59	135	80	112	81	90	221	167	90	1032	1418	1771	1295	4458	1326
WBGene00021239	2423	2327	2096	3071	3055	2584	7279	6060	5453	5625	4673	4514	8033	7023	9345	4687	12783	3670
WBGene00219749	214	162	173	177	149	136	629	396	588	609	353	351	550	488	611	183	687	139
WBGene00044435	504	412	451	367	361	318	1608	1287	1466	1376	890	1043	1342	1118	1473	558	1411	345
WBGene00021240	597	534	481	412	402	353	2034	1740	1622	669	532	493	1830	1794	2137	197	818	345
WBGene00206476	2386	1829	1896	2161	2182	1987	8823	8040	8257	9376	7779	7938	6678	6011	8920	2760	8430	3026
WBGene00021346	314	321	303	330	372	311	826	809	837	740	737	733	879	837	1157	295	1005	335
WBGene00021347	242	254	205	271	256	273	401	392	362	326	362	318	434	437	523	128	461	203
WBGene00021348	75	87	75	87	89	67	194	210	202	122	124	128	219	212	266	56	220	88
WBGene00021349	428	401	396	736	831	766	358	194	163	638	783	553	241	234	233	191	730	225
WBGene00305697	0	0	0	0	0	0	0	0	0	0	0	0	0	0	0	0	0	0
WBGene00195672	2	1	2	1	2	2	2	0	2	2	3	1	0	2	1	0	1	3
WBGene00004409	181	219	221	261	270	218	474	499	462	305	269	372	376	332	412	103	391	137
WBGene00021350	96	87	87	103	106	90	468	443	372	246	236	301	393	334	405	77	348	126
WBGene00044932	0	0	0	0	0	0	0	0	0	0	0	0	0	0	0	0	0	0
WBGene00197277	11	9	15	6	21	11	27	26	52	24	14	13	67	20	34	8	15	10
WBGene00044931	0	0	0	0	0	0	0	0	0	0	0	0	0	0	0	0	0	0
WBGene00196428	0	2	1	1	2	0	6	3	4	2	1	5	3	4	0	1	1	2
WBGene00004014	264	261	220	246	237	225	955	1110	783	317	337	371	921	934	991	104	474	194
WBGene00021351	301	302	263	274	234	260	816	950	698	351	313	408	719	731	829	73	407	177
WBGene00021352	169	161	162	166	149	134	352	354	316	223	204	207	409	386	502	92	311	152
WBGene00200606	0	0	0	0	0	0	2	1	1	1	0	1	0	1	2	0	1	0
WBGene00044925	0	0	0	0	0	0	0	0	0	0	0	0	0	0	0	0	0	0
WBGene00021353	221	314	241	625	569	558	710	525	369	815	751	629	617	521	730	331	1350	327
WBGene00003799	858	846	703	833	802	708	2314	2172	2449	1095	999	1515	2180	1963	2867	389	1733	751
WBGene00044810	2	1	0	3	0	1	8	0	13	7	2	5	5	4	13	7	17	5
WBGene00021354	10	9	7	15	7	2	10	19	6	7	8	6	10	10	21	2	17	8
WBGene00021355	539	506	449	489	437	435	1243	1080	995	645	615	549	1278	1149	1632	175	717	335
WBGene00021356	0	0	0	0	0	0	1	0	7	1	1	0	1	3	3	0	2	0
WBGene00235158	70	63	65	40	36	46	3303	2191	2372	4808	4648	3627	315	338	257	93	344	53
WBGene00195033	0	1	3	1	1	0	30	24	17	27	32	30	5	5	10	3	11	2
WBGene00195032	1	2	0	0	0	1	22	12	15	20	19	21	0	0	1	1	0	0
WBGene00195031	0	1	0	2	0	1	51	68	47	38	62	42	1	0	2	1	0	0
WBGene00021009	500	566	453	568	676	509	1491	1278	1404	962	898	960	1236	1044	1546	322	1235	490
WBGene00305639	0	0	0	0	0	0	0	0	0	0	0	0	0	0	0	0	0	0
WBGene00021008	250	245	186	507	591	547	848	1315	826	1145	2055	1641	523	843	1151	681	2938	1109
WBGene00021005	0	0	1	1	0	0	3	4	7	5	1	4	5	2	7	3	6	1
WBGene00001542	1	0	0	0	1	1	8	4	9	7	6	8	9	6	7	3	8	4
WBGene00021006	10	1	1	8	5	3	18	5	19	18	4	5	15	7	30	13	41	8
WBGene00021007	68	20	38	42	35	33	62	14	79	50	12	23	140	69	190	43	124	37
WBGene00017399	2	1	0	0	2	1	3	2	7	1	3	2	6	5	5	1	3	0
WBGene00170253	0	0	0	0	0	0	0	0	0	0	0	0	0	0	0	0	0	0
WBGene00017398	14	10	11	10	9	11	37	24	18	22	26	23	70	64	73	37	98	33
WBGene00000020	87	54	71	45	30	29	93	74	70	81	74	51	192	173	290	26	74	38
WBGene00198059	0	0	0	0	0	0	0	0	0	0	0	0	0	0	0	0	0	0
WBGene00201890	0	0	0	0	0	0	0	0	0	0	0	0	0	0	0	0	0	0
WBGene00200608	114	67	61	290	206	247	106	54	114	170	86	101	150	68	157	160	552	184
WBGene00023176	0	0	0	0	0	0	0	0	0	0	0	0	0	0	0	0	0	0
WBGene00021458	170	176	154	272	296	235	685	641	498	826	763	771	609	575	716	462	1343	450
WBGene00000408	190	157	141	163	162	143	383	316	380	203	198	239	286	283	435	76	306	146
WBGene00305724	0	0	0	0	0	0	0	0	0	0	0	0	0	0	0	0	0	0
WBGene00021469	250	238	228	249	218	251	1075	914	884	741	907	853	909	743	973	148	532	250
WBGene00021470	946	897	772	895	906	741	3475	3221	3473	1858	1844	2436	2935	2693	3813	710	2559	1187
WBGene00021468	47	58	44	47	33	44	167	138	173	144	148	132	145	96	162	24	121	51
WBGene00002047	2039	1840	1750	1877	1587	1457	6977	6979	7178	3167	3416	4345	5827	6236	8238	1081	5063	2207
WBGene00021467	248	255	204	236	246	219	491	414	442	270	253	340	487	430	549	100	399	155
WBGene00021476	661	648	553	653	639	599	1355	1294	1395	761	752	851	1254	1187	1600	230	907	454
WBGene00021475	114	79	74	98	91	68	205	220	198	130	126	148	198	173	201	48	184	90
WBGene00021466	441	415	310	367	331	305	1253	1175	1247	531	488	699	989	949	1311	180	745	316
WBGene00199088	2	0	0	1	0	0	3	1	2	1	0	0	3	0	4	0	4	0
WBGene00021465	1503	1342	1306	1457	1333	1236	3647	3636	4038	1806	1694	2421	3424	3624	4551	771	3070	1198
WBGene00003156	822	815	687	732	708	676	2193	1966	1904	948	930	997	2138	1914	2594	329	1355	625
WBGene00219275	201	117	114	193	188	182	249	258	336	205	223	276	238	234	366	158	451	133
WBGene00021471	9	1	3	7	5	4	18	7	34	24	10	15	14	5	34	12	52	14
WBGene00021477	9	8	13	6	1	6	38	23	25	5	3	6	23	22	45	2	5	4
WBGene00021472	23	14	21	56	60	46	42	39	36	189	167	152	131	109	132	305	858	179
WBGene00021464	726	747	688	960	954	821	2350	2138	1957	2444	2386	2108	3013	2832	3847	1424	4060	1627
WBGene00021463	118	118	106	114	119	95	391	416	319	274	186	243	510	474	575	326	1081	212
WBGene00044277	0	0	0	0	0	0	0	0	0	0	0	0	0	0	1	0	1	0
WBGene00077563	8	4	5	7	9	8	10	4	14	11	9	6	15	12	20	5	26	11
WBGene00021461	428	359	352	877	685	745	423	336	473	715	1037	1030	1162	788	1531	1348	3079	1045
WBGene00199635	0	0	0	0	0	0	0	0	0	0	0	0	0	0	0	0	0	0
WBGene00196479	0	0	0	0	0	0	0	0	0	0	0	0	0	0	0	0	0	0
WBGene00197084	0	0	0	0	0	0	0	0	0	0	0	0	0	0	0	0	0	0
WBGene00196296	0	0	0	0	0	0	0	0	0	0	0	0	0	0	0	0	0	0
WBGene00021473	139	142	125	217	222	177	540	443	368	396	465	385	380	457	443	182	1473	213
WBGene00021474	660	644	587	728	700	636	1989	1870	1906	1257	1225	1345	1727	1642	2167	464	1796	601
WBGene00021460	548	481	384	464	475	369	1229	1119	1261	619	579	787	1069	984	1445	211	1020	314
WBGene00044926	11	16	8	10	16	13	26	21	22	33	18	23	12	20	21	7	21	7
WBGene00195289	110	125	109	156	159	171	405	299	291	460	403	380	398	319	425	182	422	155
WBGene00017741	42	34	20	32	30	43	106	77	59	163	197	114	91	74	112	54	142	73
WBGene00017734	184	225	145	197	195	177	430	400	333	177	191	249	458	463	513	69	385	146
WBGene00017735	386	393	347	370	357	329	901	798	877	378	352	434	785	769	1044	137	667	248
WBGene00017736	117	120	115	207	223	183	178	155	134	391	530	426	261	221	318	156	467	130
WBGene00017737	168	136	118	248	420	410	830	433	363	1065	528	449	414	369	722	274	983	418
WBGene00017738	447	444	389	379	373	345	930	904	971	389	379	419	931	915	1219	121	620	255
WBGene00017733	535	463	436	514	437	431	1258	1102	1255	650	579	774	1119	1033	1460	293	1073	365
WBGene00255457	3	0	1	2	0	0	9	9	12	0	1	1	21	13	18	1	2	1
WBGene00017732	11	10	8	4	6	5	58	41	38	6	6	4	41	51	59	2	6	2
WBGene00023274	1	0	0	0	0	0	1	0	1	0	0	0	2	1	2	0	0	0
WBGene00023273	1	1	1	0	0	0	4	7	4	0	0	0	4	11	5	0	1	0
WBGene00017731	136	77	119	127	84	88	292	227	269	133	48	63	302	260	406	68	260	111
WBGene00017739	49	30	34	5	7	8	78	75	99	9	13	2	177	128	209	3	22	12
WBGene00002141	44	42	35	72	28	69	72	75	51	46	57	33	66	82	138	16	102	39
WBGene00022280	143	143	101	132	122	104	282	310	306	197	179	247	327	298	373	67	242	88
WBGene00022281	381	370	334	393	384	315	902	805	792	456	446	552	800	740	953	151	619	277
WBGene00305890	0	0	0	0	0	0	0	0	0	0	0	0	0	0	0	0	0	0
WBGene00022282	0	0	2	0	0	1	3	1	1	2	2	1	0	0	5	0	0	2
WBGene00001232	371	327	297	334	306	294	993	928	932	491	463	549	699	715	980	133	604	254
WBGene00021277	835	840	783	776	743	710	2385	2304	2262	1041	1154	1224	1958	1912	2575	284	1449	639
WBGene00021276	465	436	355	317	321	272	1249	1097	1239	483	487	630	1081	964	1343	162	674	313
WBGene00021278	181	204	168	109	70	80	449	435	326	130	95	81	534	525	658	32	163	59
WBGene00202408	3	3	7	1	8	9	4	1	2	7	3	2	5	1	8	0	6	1
WBGene00045093	3	6	2	4	2	6	10	17	12	6	9	7	15	8	20	4	9	3
WBGene00165483	0	0	0	0	0	1	2	2	0	0	0	0	1	0	1	0	0	0
WBGene00021275	12	15	6	3	6	2	42	39	31	6	5	5	55	49	67	2	20	7
WBGene00255578	0	0	0	0	0	0	0	0	0	0	0	0	0	0	0	0	0	0
WBGene00021274	153	174	152	72	69	78	996	1017	825	402	530	278	660	720	703	41	160	87
WBGene00021279	113	123	81	119	130	122	236	238	182	171	173	127	348	362	419	117	562	274
WBGene00021273	21	28	19	31	30	20	32	60	20	99	135	50	115	110	103	149	296	74
WBGene00021280	0	0	0	0	0	1	0	0	0	0	0	0	0	2	0	0	0	0
WBGene00021272	9	6	5	3	14	3	12	5	14	20	35	23	15	10	22	3	45	10
WBGene00194701	9	1	4	7	1	5	4	1	2	0	1	0	9	4	5	8	18	5
WBGene00016950	6	0	1	4	0	2	1	1	6	0	0	3	9	3	10	4	5	2
WBGene00016949	3	1	2	5	1	1	6	3	2	2	0	0	6	2	11	1	7	2
WBGene00006047	0	0	0	0	0	0	2	1	6	0	0	0	0	0	0	0	5	1
WBGene00016948	79	104	93	38	31	53	306	308	192	68	92	40	265	230	327	10	25	20
WBGene00000006	5	5	7	3	3	4	15	13	9	4	8	7	14	19	25	3	12	1
WBGene00001404	132	144	122	212	222	157	326	263	232	262	249	220	331	267	349	83	331	113
WBGene00004226	16	8	18	15	6	9	32	22	25	26	16	19	51	35	63	14	64	15
WBGene00019461	1	1	0	3	1	0	5	4	4	4	1	2	7	6	16	2	10	2
WBGene00201331	0	1	0	0	1	0	0	1	0	0	0	0	1	0	0	0	0	0
WBGene00201499	1	0	1	0	0	0	1	2	2	1	0	0	3	2	2	1	1	0
WBGene00000832	58	55	59	47	51	48	121	104	102	101	70	82	142	127	204	28	142	57
WBGene00200768	0	0	0	0	0	0	0	0	0	0	0	0	0	0	0	0	0	0
WBGene00198727	0	0	0	0	0	0	0	0	0	0	0	0	0	0	0	0	0	0
WBGene00021271	46	27	33	67	67	65	119	67	107	204	164	150	149	125	179	87	348	118
WBGene00305693	8	7	10	29	17	26	36	26	27	19	13	19	47	25	49	11	39	12
WBGene00195445	1	0	0	0	0	0	1	0	1	0	0	1	3	0	0	0	2	0
WBGene00021270	0	0	0	0	0	0	0	0	0	0	0	0	0	0	0	0	0	0
WBGene00021269	0	0	0	0	0	0	0	0	0	0	0	0	0	0	0	0	0	0
WBGene00000800	431	394	306	479	496	409	1163	1196	1134	795	814	765	1018	964	1373	299	1049	413
WBGene00000801	0	0	0	0	0	0	0	0	0	0	0	0	0	0	0	0	0	0
WBGene00305408	565	503	512	581	591	518	1478	1094	1215	1125	889	917	1392	1221	1541	506	1490	479
WBGene00023172	0	0	0	0	0	0	0	0	0	0	0	0	0	0	0	0	0	0
WBGene00077781	0	0	0	0	0	0	0	0	0	0	0	0	0	0	0	0	0	0
WBGene00018231	0	0	0	0	0	0	0	0	0	0	0	0	0	0	0	0	0	0
WBGene00018230	90	88	66	106	114	96	196	221	225	104	94	156	219	181	282	39	222	101
WBGene00219692	0	0	1	0	0	0	4	1	3	1	0	0	6	1	4	0	0	0
WBGene00018232	55	29	42	40	27	36	67	40	65	78	72	62	109	80	146	46	153	59
WBGene00018233	0	0	0	0	0	0	0	0	0	0	0	0	0	0	0	0	0	0
WBGene00200510	0	0	0	0	0	0	0	0	0	0	0	0	0	0	0	0	0	0
WBGene00197940	0	0	0	0	0	0	0	0	0	0	0	0	0	0	0	0	0	0
WBGene00219930	0	0	0	0	0	0	0	0	0	0	0	0	0	0	0	0	0	0
WBGene00017979	381	455	400	236	246	242	1847	1462	1307	1053	888	602	1240	1198	1529	112	353	171
WBGene00017980	122	138	115	384	428	320	228	205	152	591	649	557	548	1080	1216	458	2880	1130
WBGene00198883	0	0	0	0	0	0	0	1	0	0	0	0	0	3	0	0	0	0
WBGene00199900	0	0	0	0	0	0	1	1	0	1	1	0	0	1	1	0	0	0
WBGene00200994	0	0	0	0	0	0	0	0	0	2	0	0	0	0	1	0	2	0
WBGene00201569	0	0	0	0	0	0	0	0	0	0	0	0	0	0	0	0	0	0
WBGene00000788	417	324	366	720	760	591	362	327	272	729	797	715	1302	997	1477	1232	3052	1172
WBGene00044927	57	51	34	46	36	34	157	155	119	122	76	143	161	104	212	35	127	137
WBGene00017978	2	1	4	2	2	3	13	5	15	16	2	7	9	3	9	3	22	6
WBGene00017977	93	21	37	70	31	43	57	12	88	81	13	34	92	59	167	23	96	38
WBGene00017976	0	1	0	1	1	1	2	1	0	3	2	0	2	3	2	0	1	0
WBGene00196260	0	0	0	0	1	0	0	0	0	0	0	0	0	0	0	0	2	2
WBGene00017975	18	0	5	10	7	2	11	2	17	12	2	8	22	11	37	5	17	7
WBGene00202148	0	0	0	0	0	0	0	0	0	0	0	0	0	1	1	0	0	0
WBGene00197526	0	0	0	0	0	0	0	0	0	0	0	0	0	0	0	0	0	0
WBGene00200310	0	0	0	0	0	0	0	0	0	1	0	0	1	1	0	0	0	0
WBGene00003006	21	18	16	16	13	15	60	54	53	17	17	29	74	74	88	6	42	18
WBGene00001048	253	255	196	253	239	231	605	500	571	349	408	409	553	551	691	96	535	162
WBGene00022128	208	154	160	204	197	150	494	452	525	328	284	302	584	527	710	130	607	256
WBGene00004920	69	64	56	77	66	55	153	133	146	128	108	152	163	144	197	45	176	76
WBGene00022127	265	282	237	300	301	233	748	688	706	386	413	522	614	613	898	166	645	290
WBGene00022126	279	258	243	289	297	271	615	598	643	354	371	430	597	588	787	150	633	265
WBGene00022129	616	755	670	1358	1380	1270	1501	1196	1108	1353	1321	1276	1906	1724	2143	1170	3480	1209
WBGene00195443	0	0	0	0	0	0	0	0	0	0	0	0	0	0	0	0	0	0
WBGene00198026	0	0	0	0	0	0	0	0	0	0	0	0	0	0	0	0	0	1
WBGene00201019	2	0	0	0	0	0	3	1	5	0	1	0	3	1	1	1	1	1
WBGene00196517	0	0	0	0	0	0	0	0	0	0	1	0	0	0	0	0	1	1
WBGene00004043	1114	980	870	947	879	788	2944	2850	3233	1417	1370	1880	2374	2297	3252	519	1960	874
WBGene00199103	2	2	5	1	0	0	1	1	0	1	1	0	0	1	2	0	2	1
WBGene00022130	22	24	15	26	19	22	77	82	58	88	111	97	51	52	56	21	42	15
WBGene00255549	2	0	1	4	3	4	4	3	7	11	10	12	5	8	4	2	5	1
WBGene00004946	630	607	586	606	581	535	1964	1852	2003	805	837	1120	1525	1516	2109	267	1224	472
WBGene00022125	26	20	17	37	27	31	14	13	16	29	30	37	38	25	46	22	74	29
WBGene00022131	359	209	301	290	431	324	1558	1578	1473	1835	2010	1995	1749	1226	1506	1005	2468	677
WBGene00022133	5	0	4	4	1	5	13	14	17	10	9	10	19	17	31	8	26	2
WBGene00020990	14	4	10	7	4	7	36	14	48	38	11	18	18	15	36	11	33	5
WBGene00020991	10	7	6	6	4	5	4	5	8	5	2	0	23	6	34	3	24	7
WBGene00255550	3	0	2	3	0	2	13	4	22	8	8	5	11	9	19	0	12	5
WBGene00020984	1	0	3	3	1	0	6	6	7	8	2	3	5	6	7	1	8	0
WBGene00020989	4	1	0	0	0	0	3	0	4	1	6	0	2	5	1	0	1	0
WBGene00020988	948	1020	893	996	1028	942	5446	5001	4181	2278	2790	1979	4300	4099	4861	1423	4002	1468
WBGene00020985	20	3	5	15	4	14	14	3	11	14	8	7	19	15	30	7	32	12
WBGene00201190	0	0	0	0	0	0	0	0	0	0	0	0	0	0	0	0	0	0
WBGene00002174	20	12	16	5	5	4	70	69	35	18	41	13	50	61	88	5	29	10
WBGene00020987	17	2	9	29	16	17	25	12	27	47	15	22	30	16	55	41	102	24
WBGene00044796	6	1	4	3	2	3	3	5	12	5	2	3	10	14	15	0	4	3
WBGene00020986	5	4	6	5	1	4	27	14	26	3	6	6	17	9	12	6	28	5
WBGene00004077	570	509	488	541	520	444	1408	1421	1396	747	774	868	1246	1089	1703	227	950	431
WBGene00220118	0	0	0	0	0	0	0	0	0	0	0	0	0	0	0	0	0	0
WBGene00220126	0	0	0	0	0	0	0	0	0	0	0	0	0	0	0	0	0	0
WBGene00200264	0	0	0	0	1	0	1	1	0	1	0	0	1	3	1	0	0	0
WBGene00196235	4	1	2	2	1	0	5	1	3	1	2	0	4	1	5	0	1	0
WBGene00199081	1	0	0	0	0	1	0	0	1	0	0	0	0	0	1	1	0	0
WBGene00199417	0	0	2	0	0	0	0	0	1	1	0	0	0	0	1	0	0	0
WBGene00202063	2	2	3	2	0	0	3	2	0	1	1	0	1	1	3	0	0	0
WBGene00201255	1	0	0	1	0	1	2	2	2	2	3	0	3	5	2	0	1	0
WBGene00196796	0	0	0	0	0	1	0	0	0	0	1	0	0	0	1	0	1	0
WBGene00195578	0	0	0	0	0	0	0	0	0	0	0	0	0	0	0	0	0	0
WBGene00198389	0	1	0	0	0	0	2	1	0	0	0	1	0	1	0	0	0	0
WBGene00021125	0	2	2	2	0	0	7	5	4	3	0	1	5	3	2	1	2	0
WBGene00021127	0	0	1	0	1	1	9	6	8	8	8	5	16	18	8	5	5	5
WBGene00021128	15	3	13	12	4	8	20	8	18	17	0	4	22	12	49	9	44	16
WBGene00197182	0	0	0	0	0	0	0	0	0	0	0	0	1	0	0	0	0	0
WBGene00044433	0	0	0	0	2	0	0	4	3	1	0	1	2	2	4	2	1	1
WBGene00022116	4	1	2	0	0	0	2	1	2	2	2	0	3	1	1	0	3	0
WBGene00200294	0	0	0	0	0	0	0	0	0	0	0	0	0	0	0	0	0	0
WBGene00022115	228	252	196	236	241	230	625	550	512	303	291	309	637	559	785	126	503	241
WBGene00022117	254	254	218	236	221	242	670	576	606	295	293	392	578	584	695	89	430	159
WBGene00004412	230	234	224	231	218	209	839	741	683	382	383	466	739	776	931	141	561	282
WBGene00199201	1	2	1	0	0	1	6	6	6	6	4	3	6	2	4	2	7	0
WBGene00200098	0	0	0	0	2	0	1	0	0	0	1	1	3	1	0	0	0	0
WBGene00022114	670	625	534	546	573	469	2313	1918	1960	1173	1039	1249	2031	1645	2247	337	1316	576
WBGene00022113	77	74	57	107	113	103	219	176	190	190	190	182	228	205	244	92	359	107
WBGene00022118	138	111	104	141	142	120	256	212	199	99	137	132	187	192	259	39	181	70
WBGene00000199	372	386	321	391	382	347	856	739	745	404	447	594	782	700	987	145	663	253
WBGene00022112	9	13	8	3	2	7	24	21	15	7	5	3	21	20	34	1	5	8
WBGene00219219	0	0	0	0	0	0	0	0	0	0	0	0	0	0	0	0	0	0
WBGene00220195	0	0	0	0	0	0	0	0	0	0	0	0	0	0	0	0	0	0
WBGene00304792	22	17	21	22	12	17	69	55	50	29	20	24	49	46	41	6	15	6
WBGene00022111	3	5	2	5	2	2	14	12	5	7	3	4	12	5	11	0	14	5
WBGene00022119	612	634	549	646	616	496	1716	1660	1682	801	789	1080	1216	1160	1635	179	888	366
WBGene00001791	158	130	100	245	367	242	343	206	175	217	256	224	449	497	1374	311	1235	333
WBGene00022110	487	474	422	764	851	703	961	800	750	780	688	669	1125	1000	1273	936	2666	789
WBGene00004049	419	396	326	379	369	312	958	906	798	517	539	445	788	684	1016	137	712	246
WBGene00022109	48	54	57	83	78	27	91	93	70	89	67	53	109	69	90	19	94	58
WBGene00022108	37	11	17	31	25	13	30	23	41	90	60	66	58	45	73	8	78	14
WBGene00219263	0	0	0	0	0	0	0	0	0	0	0	0	0	0	0	0	0	0
WBGene00022107	208	225	177	247	269	228	542	464	458	409	432	377	444	384	549	151	613	211
WBGene00022122	176	210	170	135	139	136	479	478	431	215	208	219	511	454	565	46	234	104
WBGene00003836	60	55	47	77	54	57	122	91	123	84	86	99	123	100	163	42	136	76
WBGene00022121	257	241	202	242	232	227	693	570	607	338	337	491	617	587	735	93	464	210
WBGene00044928	0	0	0	0	0	0	0	0	0	0	0	0	0	0	0	0	0	0
WBGene00306080	0	0	0	0	0	0	0	0	0	0	0	0	1	1	0	0	2	0
WBGene00045398	0	1	0	0	0	0	0	1	1	0	0	0	1	0	0	0	0	0
WBGene00305879	0	0	0	0	0	0	0	0	0	0	0	0	0	0	0	0	0	0
WBGene00271781	1	0	0	0	0	0	1	0	0	3	2	1	1	1	4	0	0	1
WBGene00284845	0	0	2	0	0	0	1	1	0	1	0	0	0	1	0	0	0	0
WBGene00000237	146	144	121	180	145	168	279	246	218	280	320	222	463	422	565	98	440	156
WBGene00200726	0	0	0	0	0	0	0	0	0	0	0	0	0	0	0	0	0	0
WBGene00201627	0	0	0	0	0	0	0	0	0	0	0	0	0	0	0	0	0	0
WBGene00201588	0	0	0	0	0	0	0	0	0	0	0	0	1	0	0	0	0	0
WBGene00196076	0	0	0	0	0	0	0	0	0	0	0	0	0	0	0	0	0	0
WBGene00196881	0	0	0	0	0	0	0	0	0	0	0	0	0	0	0	0	0	0
WBGene00044894	98	109	81	104	98	86	205	178	187	128	109	162	179	196	272	52	204	90
WBGene00022123	8	6	8	22	12	11	39	26	18	33	31	41	17	16	25	6	61	19
WBGene00022124	173	159	151	186	180	164	493	477	531	236	243	284	430	384	589	84	365	148
WBGene00001046	145	144	129	218	207	170	405	533	391	237	245	263	429	474	513	100	372	148
WBGene00021839	152	185	122	234	226	231	411	382	296	263	370	310	461	437	508	188	668	248
WBGene00021838	1	1	2	2	0	2	5	2	5	4	3	1	6	6	9	2	5	1
WBGene00003186	550	538	499	439	430	366	1532	1438	1414	597	676	777	1398	1369	1776	204	804	389
WBGene00197714	0	0	0	1	0	0	0	0	0	0	0	0	0	0	0	0	1	0
WBGene00000625	0	1	0	2	2	3	7	1	3	13	10	6	2	8	2	14	18	10
WBGene00021837	0	0	0	0	0	0	1	1	0	0	0	1	1	2	2	0	1	0
WBGene00021843	416	444	323	316	298	316	1073	949	810	381	488	376	789	842	927	97	363	169
WBGene00021842	198	168	173	185	180	149	504	395	486	255	203	359	432	396	563	93	372	143
WBGene00021844	159	123	123	144	126	116	317	257	312	158	132	168	214	223	317	42	192	79
WBGene00021845	295	265	245	231	218	179	715	678	726	343	333	394	667	618	851	85	413	243
WBGene00021841	111	86	88	123	118	117	235	156	184	151	138	139	210	191	250	58	258	69
WBGene00003387	311	269	217	654	777	669	1284	1199	938	2537	2318	2631	1407	1074	1021	1474	3612	857
WBGene00021846	133	144	113	148	161	135	442	430	390	221	233	261	338	332	490	75	303	148
WBGene00021840	147	168	129	187	181	162	282	243	243	347	274	247	301	285	373	107	384	145
WBGene00000205	125	129	101	137	131	109	331	299	288	201	198	208	311	320	448	91	338	165
WBGene00019697	444	383	344	401	390	356	1305	1212	1258	664	630	713	1257	1121	1543	200	915	340
WBGene00019698	337	328	283	308	304	238	980	868	933	421	480	540	771	774	1080	177	683	275
WBGene00019696	10	7	9	20	20	16	4	9	5	10	4	7	6	2	8	1	10	6
WBGene00197503	0	0	0	0	0	0	0	0	0	0	0	1	0	0	0	0	1	0
WBGene00003654	176	146	182	325	460	342	167	328	452	260	278	866	237	173	284	101	322	83
WBGene00197193	0	0	0	0	0	0	0	0	0	0	0	0	0	1	0	0	0	0
WBGene00199215	0	0	0	0	0	0	0	0	0	0	0	0	0	0	0	0	0	0
WBGene00219857	0	0	0	0	0	0	0	0	0	0	0	0	0	0	0	0	0	0
WBGene00195056	2	2	0	1	1	1	15	12	5	1	4	0	13	16	10	0	2	2
WBGene00016663	4	4	1	1	2	2	8	3	5	3	8	4	6	8	12	3	10	1
WBGene00197996	0	0	0	0	0	0	0	0	0	0	0	0	0	0	0	0	0	0
WBGene00219712	1	1	2	0	0	1	3	4	1	1	3	0	2	2	5	1	4	0
WBGene00219460	22	15	28	26	16	19	35	25	22	60	69	52	63	55	70	12	73	22
WBGene00019596	0	0	0	0	0	0	0	0	0	0	0	0	0	0	0	0	0	0
WBGene00000626	0	0	1	1	0	0	1	0	1	0	0	0	1	3	3	0	1	0
WBGene00045387	74	68	89	123	127	81	179	156	131	378	210	182	569	406	536	372	751	224
WBGene00019597	71	61	50	63	66	59	108	143	102	125	152	151	139	118	136	44	152	67
WBGene00003062	518	497	474	457	427	406	1150	1029	1180	530	540	669	920	978	1389	197	770	287
WBGene00019595	197	198	164	160	176	144	510	516	469	186	221	286	420	422	534	51	316	111
WBGene00019598	976	1003	888	846	814	803	3142	2640	2447	1781	1585	1345	3237	2922	3630	944	2629	930
WBGene00019594	48	39	34	43	43	47	118	118	126	71	79	68	209	201	203	49	190	58
WBGene00305524	0	0	0	0	0	0	0	0	0	0	0	0	0	0	0	0	0	0
WBGene00006888	1269	1048	934	1009	921	789	3248	3123	3350	1484	1329	1622	2577	2391	3535	384	1840	709
WBGene00220015	0	0	0	0	0	0	0	0	0	0	0	0	0	0	0	0	0	0
WBGene00021829	202	178	154	191	159	161	557	506	580	236	211	334	456	445	659	84	367	177
WBGene00021828	347	297	241	279	270	260	794	695	708	402	345	397	660	605	759	97	451	189
WBGene00021827	113	88	96	94	87	83	228	182	208	89	99	128	214	197	287	38	160	64
WBGene00021830	367	356	300	297	326	293	875	780	888	385	356	493	736	689	985	151	586	224
WBGene00021831	600	601	535	596	630	522	1716	1784	1873	823	940	1001	1544	1555	2211	253	1279	584
WBGene00021832	436	373	315	375	382	297	696	744	896	338	361	490	672	687	985	116	598	243
WBGene00021833	1	2	1	3	2	1	4	6	3	3	2	3	6	5	1	5	13	4
WBGene00021835	183	208	155	179	198	197	946	1040	733	533	737	523	864	752	895	320	1026	318
WBGene00001481	100	113	97	123	133	132	371	302	253	252	241	185	291	255	333	65	294	94
WBGene00004404	72	69	58	69	74	53	242	237	242	154	114	135	184	213	271	45	186	74
WBGene00000413	535	478	422	483	452	429	1544	1321	1559	869	778	898	1378	1194	1689	250	1018	491
WBGene00021826	194	188	140	225	204	160	584	527	611	373	328	460	534	485	676	130	520	190
WBGene00305810	0	0	0	0	0	0	0	0	0	0	0	0	0	0	0	0	0	0
WBGene00003258	244	255	217	242	214	212	821	707	764	339	320	327	671	645	809	97	369	140
WBGene00021834	58	68	44	36	58	99	389	418	272	300	286	196	309	213	391	186	291	132
WBGene00198001	0	0	0	0	0	0	0	0	0	0	0	0	0	0	0	0	0	0
WBGene00199669	0	0	0	0	0	0	0	0	0	0	0	0	0	0	0	0	0	0
WBGene00200442	0	0	1	0	0	0	1	1	0	0	0	0	2	0	0	1	1	0
WBGene00201300	0	0	0	0	0	0	0	0	0	0	0	0	0	0	0	0	0	0
WBGene00220179	0	0	0	0	0	0	0	0	0	0	0	0	0	0	0	0	0	0
WBGene00305811	0	0	0	0	0	0	0	0	0	0	0	0	0	0	0	0	0	0
WBGene00195923	0	0	0	0	0	0	0	1	0	0	0	0	0	0	1	0	0	0
WBGene00202137	0	0	0	1	0	0	0	0	0	0	0	0	0	0	0	0	0	0
WBGene00196224	0	0	0	0	0	1	0	4	0	4	3	2	0	0	6	0	0	0
WBGene00197232	0	0	0	0	0	0	0	0	0	2	0	0	0	0	0	0	0	0
WBGene00021553	10	12	10	20	23	20	41	40	25	60	50	28	62	56	50	23	74	17
WBGene00197062	0	0	0	0	0	0	0	0	0	0	0	0	0	0	0	0	0	0
WBGene00197872	1	0	1	1	0	1	4	1	3	0	0	0	1	1	4	0	0	0
WBGene00021552	111	106	94	119	106	82	295	341	310	183	161	193	258	292	349	60	282	90
WBGene00020915	955	845	783	738	706	611	2877	2469	2634	1193	1199	1418	2135	1965	2696	308	1348	599
WBGene00004154	9	8	6	4	18	15	31	21	27	30	19	26	36	43	56	15	68	29
WBGene00196791	0	0	0	0	0	0	0	0	0	0	0	0	0	0	0	0	0	0
WBGene00020914	106	47	64	348	371	263	75	59	84	597	544	471	195	134	248	239	829	212
WBGene00020917	2	0	1	1	0	1	2	3	3	2	1	1	8	12	14	2	4	0
WBGene00020913	2	5	1	2	0	0	18	15	15	4	0	1	26	35	46	1	6	3
WBGene00000036	10	2	1	12	1	4	12	14	16	9	9	15	34	18	71	8	19	15
WBGene00303088	0	0	0	0	0	0	0	0	0	0	0	0	0	0	0	0	0	0
WBGene00021548	74	91	68	114	103	101	149	143	102	77	98	126	184	155	216	55	254	67
WBGene00021549	485	486	399	466	449	373	1417	1410	1429	612	668	784	1078	1131	1571	210	904	376
WBGene00021547	24	34	26	37	59	49	945	968	820	554	951	926	66	74	100	29	110	71
WBGene00021551	947	894	785	875	806	805	2303	2037	2052	1077	1010	1097	2083	1986	2634	319	1372	616
WBGene00021039	67	73	71	113	139	93	243	183	156	352	237	226	284	363	369	368	1334	150
WBGene00195045	44	43	30	82	32	51	74	42	39	27	25	43	106	104	155	11	73	29
WBGene00021034	501	416	462	526	544	434	1820	1448	1443	1095	1029	811	1602	1500	2518	623	1982	921
WBGene00021035	229	252	180	244	255	240	803	660	652	298	308	352	788	623	876	168	595	321
WBGene00021038	362	321	311	394	350	319	810	649	718	488	464	625	771	791	1002	200	943	375
WBGene00021037	946	898	833	890	959	911	3774	3529	3399	2696	2806	2428	2692	2610	3112	899	2715	1051
WBGene00021036	1172	1186	1130	3274	3808	2721	2581	2596	1716	5446	5223	4663	6812	6707	8448	8142	23517	6786
WBGene00195771	0	0	0	0	0	0	0	0	1	0	0	0	0	0	0	0	0	0
WBGene00200218	0	0	0	0	0	0	0	0	0	0	0	0	0	0	0	0	0	0
WBGene00201193	0	0	0	0	0	0	0	0	0	0	0	0	0	1	0	0	0	0
WBGene00199044	0	0	0	0	0	0	0	0	0	0	0	0	0	0	0	0	0	0
WBGene00198120	0	0	0	0	0	0	0	0	0	0	0	1	0	0	0	0	0	0
WBGene00019362	297	254	236	341	293	265	608	463	519	339	292	357	543	450	693	114	497	181
WBGene00219710	1	2	1	3	2	1	4	2	5	10	3	4	2	2	4	2	7	3
WBGene00220004	0	0	0	0	0	0	0	0	0	0	0	0	0	0	0	0	0	0
WBGene00019361	2	5	5	3	0	7	31	22	15	10	18	15	25	22	32	1	8	4
WBGene00019360	340	375	352	643	582	543	1159	1182	1051	1595	1724	1687	507	445	620	373	1291	362
WBGene00004775	1375	1383	1219	1286	1173	1069	3781	3893	4449	1567	1670	2150	2824	3037	4109	443	2162	912
WBGene00006440	1242	1147	1098	1060	1056	859	2938	3090	3576	1332	1482	1946	2357	2611	3608	453	2179	852
WBGene00021639	52	25	39	38	33	32	113	72	121	107	84	67	111	68	155	23	106	44
WBGene00003422	673	713	619	743	682	552	1989	1874	2042	1020	1096	1205	1689	1646	2270	356	1439	655
WBGene00021640	111	106	84	128	127	123	211	217	187	129	145	153	262	238	279	45	233	95
WBGene00004978	449	434	389	390	402	324	1345	1718	1341	416	436	609	1178	1357	1428	106	610	225
WBGene00220165	0	0	0	0	0	0	0	0	1	0	0	0	0	0	0	0	0	0
WBGene00021641	0	1	1	0	2	2	8	9	1	8	10	12	3	4	4	2	12	2
WBGene00021638	373	358	291	331	320	259	719	792	799	268	259	387	626	719	923	92	478	171
WBGene00000794	190	198	135	174	183	156	446	415	448	282	232	304	416	416	608	98	462	177
WBGene00021643	61	44	47	79	67	57	199	169	155	172	144	122	193	149	249	70	258	59
WBGene00021637	594	701	548	794	744	720	1286	927	982	1171	1007	953	1807	1601	1999	732	2083	742
WBGene00220166	0	0	0	0	0	0	0	0	0	0	0	0	0	0	0	0	0	0
WBGene00021644	361	314	293	318	294	250	752	740	809	297	310	460	724	696	924	130	526	176
WBGene00021636	388	346	317	327	356	305	762	761	902	377	463	516	682	715	1023	127	680	237
WBGene00021645	294	314	236	293	350	296	1463	1469	1183	1327	1634	1365	1490	1502	1901	716	2196	836
WBGene00021653	0	0	0	0	0	0	0	0	0	0	0	0	0	0	0	0	0	0
WBGene00220167	0	0	0	0	0	0	0	0	0	0	0	0	0	0	0	0	0	0
WBGene00021635	96	132	98	196	200	161	213	304	263	430	558	646	511	368	719	206	698	366
WBGene00004389	318	299	271	322	317	276	826	838	944	379	402	499	754	768	1092	151	693	264
WBGene00021634	148	140	133	185	162	145	435	413	469	275	287	295	388	372	509	66	368	132
WBGene00021646	136	152	130	106	138	153	448	488	457	332	389	305	217	155	300	22	143	76
WBGene00200046	0	0	0	0	1	0	2	0	2	0	2	1	0	0	0	0	0	0
WBGene00021651	516	530	457	352	279	372	1076	863	989	360	369	312	1292	1239	1589	98	404	211
WBGene00305753	0	0	0	0	0	0	0	0	1	0	0	1	0	0	0	0	0	0
WBGene00021647	23	20	16	21	20	19	30	46	42	19	12	24	33	35	55	10	26	12
WBGene00045399	4	6	4	9	18	6	34	26	11	31	36	32	19	14	15	7	31	7
WBGene00003060	1418	1401	1281	1322	1249	1112	4121	4018	4215	1582	1707	2167	2780	2972	4050	387	2126	839
WBGene00200878	0	0	0	0	0	0	0	0	0	0	0	0	0	0	0	0	0	0
WBGene00305752	0	0	0	0	0	0	0	0	0	0	0	0	0	0	0	0	0	0
WBGene00021633	14	2	7	16	13	8	34	6	51	67	32	40	23	12	39	17	60	17
WBGene00044436	553	557	506	684	729	599	2098	1724	1723	1721	1449	1496	1648	1431	1751	753	2159	719
WBGene00021648	153	126	111	153	127	135	428	311	349	211	178	219	410	346	511	81	295	109
WBGene00021649	189	138	149	174	156	130	449	447	486	253	196	255	409	416	589	84	335	147
WBGene00271653	0	0	0	0	0	0	1	0	2	2	0	1	4	0	3	1	2	1
WBGene00002144	399	386	334	334	320	282	1039	778	876	427	414	512	968	779	1131	156	623	241
WBGene00002143	193	168	171	197	171	166	428	361	403	202	195	235	365	335	474	58	279	100
WBGene00021650	16	7	13	27	14	11	35	8	64	43	10	27	30	28	50	23	89	18
WBGene00044437	14	15	12	8	3	2	42	44	26	4	7	2	106	108	106	5	37	15
WBGene00000284	4	1	2	1	0	0	1	6	5	3	4	3	180	114	260	32	125	56
WBGene00020902	2175	2090	1949	2023	2001	1965	6724	6036	6047	4754	4816	4447	1676	1534	2028	238	1081	501
WBGene00020901	73	73	79	47	48	50	126	178	158	39	43	50	375	387	509	48	253	132
WBGene00023156	23	59	60	83	9	24	93	89	73	25	11	17	90	76	118	38	133	38
WBGene00020900	40	49	87	9	1	81	6	5	6	0	2	4	333	339	384	37	251	87
WBGene00000368	200	166	197	279	217	279	377	276	328	354	447	473	1565	1351	1788	578	1438	579
WBGene00000627	5	0	3	6	8	11	2	5	1	2	6	2	43	55	85	44	186	36
WBGene00000628	0	3	0	1	1	1	0	0	3	0	3	2	58	58	76	25	97	25
WBGene00020903	11	4	5	1	3	0	37	34	26	15	19	7	17	31	28	1	22	3
WBGene00004890	8	8	5	1	2	0	36	29	15	8	12	4	31	43	36	2	17	4
WBGene00001501	11	10	10	4	1	12	45	37	34	19	20	9	53	47	56	7	27	6
WBGene00004272	234	205	198	235	222	217	466	363	415	238	222	259	464	426	547	81	339	142
WBGene00017025	354	379	283	394	375	341	1035	1032	935	695	684	714	958	953	1267	200	931	342
WBGene00017026	4	5	9	14	10	13	26	7	21	31	21	19	15	13	36	18	52	13
WBGene00003418	546	499	418	489	431	416	1229	1167	1265	514	500	668	1042	1086	1497	179	757	311
WBGene00166332	0	0	0	0	0	0	0	0	0	0	0	0	0	0	0	0	0	0
WBGene00002042	303	309	308	250	244	239	781	678	718	373	350	308	840	861	1086	103	357	192
WBGene00219678	157	187	199	186	205	174	498	372	415	327	252	248	525	507	643	69	406	115
WBGene00017651	29	26	26	24	22	30	34	33	24	20	15	25	125	108	153	27	85	32
WBGene00017650	4	9	4	1	1	7	8	4	6	11	8	8	24	28	23	3	33	5
WBGene00255568	0	0	0	0	0	0	0	0	0	0	0	0	0	0	0	0	0	0
WBGene00003040	627	552	535	500	475	431	1186	1170	1149	492	601	642	1865	1578	2217	263	1200	477
WBGene00001601	2979	2667	2421	2565	2277	2146	8065	7781	8093	3613	3828	5431	6135	6427	8246	1133	4919	2074
WBGene00020467	62	51	58	71	66	47	161	129	159	81	74	79	176	145	203	19	169	47
WBGene00004147	260	291	232	233	198	192	902	797	755	434	391	403	759	657	952	126	498	193
WBGene00020466	354	389	303	345	337	315	1221	1126	1044	639	711	686	1200	1156	1397	313	1044	409
WBGene00174161	0	0	0	0	0	0	0	0	0	0	0	0	0	0	0	0	0	0
WBGene00021175	13	16	18	34	48	30	45	45	41	84	49	87	83	85	105	51	181	70
WBGene00201829	0	0	0	0	0	0	0	0	0	0	0	0	0	1	0	0	0	0
WBGene00002135	85	306	196	554	621	485	145	137	118	82	101	71	1302	1410	1382	1045	3211	656
WBGene00002134	49	46	50	41	19	48	71	60	57	36	24	19	117	98	115	9	36	20
WBGene00022815	1	1	1	3	4	2	2	0	3	4	4	2	4	4	5	9	38	4
WBGene00194702	0	0	0	0	0	0	4	2	5	5	2	2	8	7	7	0	5	1
WBGene00016324	1	0	0	0	0	0	3	2	4	2	1	1	0	1	0	0	9	0
WBGene00284853	0	1	0	0	0	0	1	0	0	0	1	0	1	1	1	0	1	1
WBGene00004368	36	39	30	57	55	48	104	85	58	136	138	108	124	91	116	39	130	43
WBGene00016323	277	238	243	262	256	186	816	851	926	399	429	504	634	672	915	118	637	242
WBGene00016322	17	12	11	13	5	7	40	34	41	20	15	15	23	24	36	13	29	7
WBGene00016321	214	223	192	250	271	272	491	463	402	298	323	290	630	576	674	140	585	252
WBGene00004425	172	210	165	186	178	137	649	614	559	328	314	395	528	451	694	140	531	206
WBGene00004217	867	770	664	733	684	567	2000	2011	2289	748	879	1154	1723	1648	2423	273	1203	565
WBGene00016325	67	72	48	105	97	117	133	109	81	108	111	122	156	128	161	62	214	69
WBGene00016320	0	0	0	2	1	3	3	3	3	6	15	14	4	2	4	2	5	1
WBGene00006751	312	299	237	348	276	282	960	758	735	549	505	506	773	718	950	140	565	254
WBGene00016326	1024	913	821	923	848	748	2889	2913	3175	1274	1297	1599	2307	2307	3074	335	1686	654
WBGene00003797	590	529	488	494	466	417	1830	1640	1955	789	761	1030	1492	1383	1976	238	1097	413
WBGene00023066	0	0	0	0	0	0	0	3	0	0	0	1	0	0	0	0	0	1
WBGene00006833	335	293	237	284	287	273	1010	824	847	467	458	507	912	719	995	167	567	259
WBGene00305436	2	0	0	10	4	3	3	1	4	1	0	2	2	4	6	1	5	0
WBGene00018765	88	106	85	109	98	86	187	184	139	57	84	89	208	166	229	25	161	60
WBGene00044423	33	30	24	20	45	22	104	101	73	69	69	64	83	63	88	16	70	25
WBGene00023065	0	0	0	0	0	0	0	0	0	0	0	0	0	0	0	0	0	0
WBGene00018764	589	589	533	458	396	386	1447	1245	1239	559	587	505	1372	1190	1584	163	663	282
WBGene00018763	15	14	5	9	7	17	12	8	15	10	6	5	15	14	19	3	18	4
WBGene00020187	18	3	6	8	2	1	16	4	17	10	4	5	14	3	22	7	25	6
WBGene00020188	3	12	7	4	1	5	34	44	16	10	17	6	41	59	56	1	15	2
WBGene00020186	33	7	25	15	6	4	9	5	14	10	1	6	29	29	66	8	27	16
WBGene00020192	3	6	3	7	3	6	16	12	19	11	7	10	29	30	39	3	30	8
WBGene00020189	169	157	142	148	168	146	359	340	343	155	155	193	328	304	446	55	260	97
WBGene00020190	395	351	277	336	327	276	774	650	776	463	369	493	709	629	916	112	603	251
WBGene00001832	1869	1688	1596	1659	1533	1336	5299	5629	6156	2397	2590	3381	4302	4870	6556	772	3869	1689
WBGene00020185	401	373	302	360	334	295	1054	966	1052	432	416	617	1009	844	1204	164	671	300
WBGene00000764	129	95	85	111	95	95	189	178	218	95	104	114	187	156	245	33	179	69
WBGene00219725	1172	1217	1077	1261	1249	1138	5914	5468	4732	3461	3488	2752	4654	4235	4996	1531	3900	1484
WBGene00020191	6	9	3	8	4	7	36	17	24	44	26	31	19	17	18	19	42	8
WBGene00020184	743	579	576	570	490	472	1605	1645	1873	644	620	956	1383	1310	1986	208	961	440
WBGene00020193	152	129	115	153	125	115	310	306	403	182	166	216	254	267	406	50	252	99
WBGene00016837	692	624	574	678	599	575	1750	1818	2113	866	956	1136	1389	1515	2158	260	1332	559
WBGene00016836	995	1006	934	921	951	753	3045	3275	3519	1218	1357	1606	2520	2653	3995	419	1981	825
WBGene00000013	0	0	0	0	0	0	1	0	0	0	0	0	0	0	2	0	0	0
WBGene00000012	0	1	1	0	0	0	0	1	1	0	1	0	2	2	2	0	0	0
WBGene00016838	1	3	1	3	1	3	10	7	10	3	9	3	8	3	3	2	12	0
WBGene00016835	7	9	14	2	1	1	28	31	33	3	5	9	28	35	62	0	6	4
WBGene00169408	0	0	0	1	0	0	0	0	0	0	0	0	0	0	0	0	0	0
WBGene00016839	7	2	4	5	1	2	21	5	28	21	5	16	16	13	31	6	31	8
WBGene00001430	157	162	142	23	19	11	577	506	435	73	53	29	457	435	550	11	32	32
WBGene00016840	0	1	0	0	0	1	1	2	0	1	1	1	3	3	4	0	0	1
WBGene00016841	6	7	5	8	6	1	15	11	9	14	6	3	32	26	25	3	21	9
WBGene00271639	1	1	1	0	0	0	2	3	1	0	0	0	2	3	9	0	1	0
WBGene00003950	229	196	162	198	172	166	481	408	482	268	184	274	437	379	570	71	308	144
WBGene00020625	30	34	27	43	39	25	140	135	88	89	122	74	111	118	145	26	129	52
WBGene00077599	1	0	2	1	0	3	5	3	2	5	11	4	10	7	6	0	13	4
WBGene00020626	4	1	4	3	2	1	8	11	8	3	8	5	17	13	32	5	26	8
WBGene00023142	0	0	0	0	0	0	0	0	0	0	0	0	0	0	0	0	0	0
WBGene00020627	24	19	14	39	32	28	55	58	40	131	159	106	43	47	71	41	174	18
WBGene00020628	587	499	494	570	560	516	1345	1233	1307	711	665	819	1213	1086	1576	268	1093	401
WBGene00020629	485	429	374	474	431	370	1112	1004	1190	602	545	736	1043	1033	1433	224	960	368
WBGene00020653	4	0	1	3	0	2	5	4	8	7	1	3	3	4	10	1	17	5
WBGene00020652	1643	1465	1332	1501	1487	1392	5085	4465	5167	2494	2473	3339	4400	4281	5625	923	4017	1558
WBGene00003072	123	96	108	41	29	28	286	210	233	62	51	42	241	260	410	11	88	33
WBGene00219953	2	0	0	1	0	0	1	0	1	0	0	0	0	0	1	0	0	0
WBGene00018528	5	2	1	4	3	2	25	5	20	21	7	10	5	4	16	4	25	7
WBGene00018529	1	1	0	1	0	1	5	0	1	3	0	0	2	0	2	1	9	3
WBGene00018527	28	22	20	13	6	8	37	48	30	5	4	7	75	109	99	4	10	5
WBGene00018530	31	15	16	19	12	5	26	17	37	15	5	5	53	30	85	5	28	10
WBGene00018531	4	1	0	5	1	2	11	2	12	15	1	4	4	4	11	3	14	1
WBGene00018526	0	0	0	0	0	0	0	0	1	1	0	0	0	0	0	0	2	0
WBGene00018525	33	10	24	18	8	15	21	12	27	6	3	10	47	36	70	6	32	8
WBGene00017909	35	29	28	29	11	16	64	63	52	11	1	6	170	182	206	3	42	26
WBGene00017910	6	5	5	2	3	2	4	0	2	4	4	2	8	7	8	3	24	6
WBGene00000197	2541	2299	1983	2051	1853	1770	6545	6368	6921	2464	2542	3583	5373	5368	7184	724	3452	1626
WBGene00000779	14	7	11	5	2	2	8	8	8	1	2	1	21	24	33	1	9	3
WBGene00017908	19	14	14	7	4	4	98	98	63	26	38	7	123	157	185	10	38	16
WBGene00006805	196	183	155	168	136	126	547	599	572	195	208	219	427	479	741	62	521	195
WBGene00018868	0	0	0	0	0	0	0	0	1	0	0	1	1	0	0	0	2	0
WBGene00219973	0	0	0	0	0	0	0	0	0	0	0	0	0	0	0	0	0	0
WBGene00170333	0	0	0	0	0	0	0	0	0	0	0	0	0	0	0	0	0	0
WBGene00006820	25	16	21	27	13	17	105	104	87	49	40	50	134	124	191	21	97	36
WBGene00198824	0	0	0	0	0	0	0	0	0	0	0	0	0	0	0	0	0	0
WBGene00200992	0	0	0	0	0	0	0	0	0	0	0	0	0	0	0	0	0	0
WBGene00168694	0	0	0	0	0	0	0	0	0	0	0	1	0	0	0	0	0	0
WBGene00015631	1	1	0	0	0	0	4	3	0	1	1	2	3	1	7	0	1	0
WBGene00219830	0	0	0	0	0	0	0	0	0	0	0	0	0	0	0	0	0	0
WBGene00016066	4	0	1	2	0	0	3	1	3	1	0	0	2	2	0	2	5	0
WBGene00016065	1	0	1	0	0	1	7	6	4	4	6	3	10	5	4	0	9	1
WBGene00016064	0	1	0	0	0	0	0	4	1	4	1	2	1	3	0	0	7	1
WBGene00016063	0	0	0	1	1	3	0	3	2	0	0	1	0	2	2	1	1	0
WBGene00000867	484	402	376	390	354	331	1412	1130	1334	626	492	774	1485	1271	1743	191	984	364
WBGene00019254	132	103	125	119	109	93	374	308	380	197	164	200	284	264	427	40	226	63
WBGene00023314	302	248	264	448	533	341	628	733	455	812	1033	666	898	618	877	738	1955	489
WBGene00019253	2	3	3	6	4	0	10	6	1	1	3	0	15	10	11	20	34	3
WBGene00003029	3	5	2	2	2	0	4	2	3	7	9	5	7	12	11	7	17	1
WBGene00002696	400	359	342	431	444	364	1287	1152	1119	814	815	778	1055	998	1291	224	909	350
WBGene00017085	434	420	361	375	347	309	1223	1169	1360	566	623	669	1008	1031	1451	203	794	349
WBGene00017087	145	150	136	153	136	136	354	270	286	158	156	184	296	282	392	41	211	93
WBGene00017088	625	520	501	508	527	419	1936	1622	1724	943	827	937	1681	1499	1997	249	1084	425
WBGene00219871	0	0	0	0	0	0	0	0	0	0	0	0	0	0	0	0	0	0
WBGene00077515	0	0	0	0	0	0	0	0	0	0	0	0	0	0	0	0	0	0
WBGene00017084	224	214	173	182	174	174	499	460	418	179	195	197	443	497	625	57	314	116
WBGene00305336	0	0	0	0	0	0	0	0	0	0	0	0	0	0	0	0	0	0
WBGene00017089	7	1	2	5	6	4	17	12	11	40	26	31	6	7	7	10	19	8
WBGene00077701	5	2	4	1	0	1	8	9	4	3	3	6	5	0	13	1	3	1
WBGene00017090	14	9	18	5	5	2	30	21	25	5	1	3	27	25	42	1	7	0
WBGene00020040	0	0	0	0	0	0	0	2	0	0	0	0	0	0	0	0	0	1
WBGene00020039	1	0	0	0	0	0	0	0	2	0	0	1	0	1	1	0	0	0
WBGene00020032	0	2	0	0	0	0	1	0	0	1	1	0	1	2	0	0	0	0
WBGene00020033	1	0	0	1	3	0	1	3	1	1	0	0	2	3	3	1	1	2
WBGene00020034	4	3	7	9	3	3	19	18	19	16	19	16	27	38	33	2	21	11
WBGene00002137	7	3	6	2	0	0	9	11	6	1	3	3	8	3	13	3	6	3
WBGene00002138	0	0	2	0	0	2	5	9	5	2	3	2	7	7	4	1	1	0
WBGene00002139	8	4	3	2	1	2	14	11	14	6	2	4	15	15	20	0	7	1
WBGene00020035	1981	1845	1639	1716	1600	1493	4864	4835	5053	2229	2287	3000	4868	4526	5963	873	3228	1425
WBGene00197595	83	63	61	62	67	67	204	159	142	129	122	102	146	111	162	49	153	47
WBGene00004836	53	56	58	40	41	37	175	177	139	110	95	126	163	122	198	37	141	51
WBGene00020036	172	178	143	165	156	137	496	399	442	241	198	271	413	299	453	79	305	107
WBGene00020037	296	288	248	268	252	259	749	661	697	331	329	330	709	718	934	102	494	237
WBGene00004464	185	180	150	192	161	138	445	425	448	216	194	313	382	352	510	57	356	102
WBGene00305566	0	0	0	0	0	0	0	0	0	0	0	0	0	0	0	0	0	0
WBGene00044929	0	0	0	0	0	0	0	0	0	0	0	0	0	0	0	0	0	0
WBGene00020038	191	219	176	299	338	273	494	445	385	468	526	469	503	430	572	127	504	252
WBGene00020031	367	363	318	363	343	317	1013	945	1025	559	543	582	921	889	1210	158	748	281
WBGene00020030	585	591	498	522	499	427	1361	1380	1504	557	541	755	1169	1178	1604	155	795	373
WBGene00004093	842	794	696	660	698	603	3003	2443	2715	1308	1402	1598	2398	1939	2905	451	1785	660
WBGene00015975	502	503	451	463	425	432	1258	1042	1032	557	627	546	1110	1040	1292	121	555	231
WBGene00015974	186	184	137	171	153	156	419	327	335	233	195	225	346	316	464	83	318	138
WBGene00015972	55	45	37	39	31	36	137	172	180	73	56	87	149	156	252	9	82	44
WBGene00001985	80	79	67	60	52	53	185	139	148	68	60	79	204	146	223	21	120	44
WBGene00305279	0	0	0	0	0	0	0	0	0	0	0	0	0	0	0	0	0	0
WBGene00015971	348	318	308	266	287	250	923	791	927	379	373	451	746	780	1057	121	536	193
WBGene00199825	1	0	1	0	0	0	6	3	4	8	9	5	2	1	4	0	8	2
WBGene00015970	8	3	2	11	5	3	14	9	18	18	15	5	25	10	21	6	28	17
WBGene00015976	159	193	176	222	217	195	605	476	511	329	343	354	562	520	644	120	450	156
WBGene00003516	14	6	5	6	8	5	17	34	28	20	12	11	73	123	147	12	72	20
WBGene00305315	0	0	0	0	0	0	0	0	0	0	0	0	0	0	0	0	0	0
WBGene00016605	7	2	5	6	2	3	29	10	23	27	10	13	25	17	21	5	30	3
WBGene00003584	181	191	172	190	203	183	573	532	511	297	317	293	512	489	575	74	319	141
WBGene00016606	368	323	268	320	324	248	935	1056	1132	436	464	579	765	893	1216	169	747	361
WBGene00007001	397	406	322	303	303	301	1019	929	894	420	442	381	972	968	1146	99	472	197
WBGene00016608	154	156	104	161	153	142	368	385	372	159	156	187	302	314	403	50	236	99
WBGene00016609	56	77	62	77	102	69	232	189	155	162	216	178	167	173	187	108	361	148
WBGene00016603	657	593	562	592	584	506	2224	2104	2360	1033	1011	1145	1661	1492	2224	248	1160	488
WBGene00016602	95	91	85	125	103	99	271	244	250	186	147	167	250	253	340	74	263	95
WBGene00016607	263	244	211	219	192	178	770	667	811	361	298	390	635	547	766	108	412	146
WBGene00000382	640	577	509	543	489	456	1577	1486	1765	764	747	915	1292	1328	1874	283	1102	446
WBGene00016601	624	582	529	553	529	428	1777	1650	1956	853	795	895	1457	1383	2011	270	1051	411
WBGene00021631	3	0	0	1	0	1	2	1	8	1	1	0	3	4	7	1	1	1
WBGene00021630	11	8	10	14	13	7	30	25	16	19	23	12	32	22	40	14	57	8
WBGene00021632	1	2	1	2	3	2	7	0	7	10	5	4	4	7	9	9	29	11
WBGene00219754	6	9	8	5	3	3	19	12	14	2	1	0	33	75	150	2	18	17
WBGene00021629	36	33	31	31	32	34	80	59	56	45	61	57	92	63	120	8	40	22
WBGene00021628	90	78	55	85	90	67	204	189	171	106	111	95	230	177	254	37	152	50
WBGene00303090	0	0	0	0	0	0	0	0	0	0	0	0	0	0	0	0	0	0
WBGene00199036	1	0	0	0	0	0	0	1	0	0	0	1	1	0	0	2	0	0
WBGene00000140	2185	1560	1563	1710	910	1064	6995	3273	2991	3002	3088	3116	4616	3182	3573	737	3287	1170
WBGene00199217	0	0	1	0	0	0	0	0	0	0	0	0	0	0	0	0	0	0
WBGene00201682	0	0	0	0	0	0	0	0	0	0	0	0	0	0	0	0	1	0
WBGene00200644	0	0	0	0	0	0	0	0	0	0	0	0	0	0	0	0	0	0
WBGene00196493	0	0	0	0	0	0	0	0	0	0	1	0	0	0	0	0	0	0
WBGene00196671	0	0	0	0	0	0	0	0	0	1	0	0	0	0	0	0	0	0
WBGene00195962	0	0	0	0	0	1	0	0	0	0	0	0	0	0	0	0	0	0
WBGene00198205	0	0	0	0	0	0	4	0	0	3	0	0	0	0	0	0	0	0
WBGene00197673	0	0	1	0	0	0	0	0	0	0	0	0	0	0	0	0	0	0
WBGene00199757	0	0	0	0	0	0	0	0	1	1	0	0	0	0	0	0	0	0
WBGene00199244	0	0	0	1	0	0	0	0	0	2	0	0	0	0	0	0	0	0
WBGene00199607	0	0	1	0	0	0	1	0	0	0	0	0	0	0	2	0	1	1
WBGene00202259	0	0	0	0	0	0	0	0	0	0	0	1	0	0	0	0	0	0
WBGene00195350	0	1	0	0	0	0	0	0	0	0	0	0	0	0	0	0	0	0
WBGene00196043	0	0	0	0	0	0	0	0	1	0	0	0	0	1	0	2	0	0
WBGene00000045	8	11	6	8	5	4	44	34	22	20	32	3	36	36	54	1	10	9
WBGene00022833	1	1	3	0	1	1	8	3	7	6	2	4	10	4	18	4	9	4
WBGene00022834	720	773	620	1061	1113	995	3046	2775	2509	2981	2960	2766	3023	2671	3224	1610	4387	1409
WBGene00022832	238	244	236	256	232	237	665	632	710	309	260	343	647	548	784	108	431	185
WBGene00022835	51	45	30	59	59	38	149	118	120	74	81	92	122	108	162	39	132	55
WBGene00003061	158	157	130	226	249	238	355	334	310	347	401	356	440	378	477	225	783	282
WBGene00022831	797	767	673	730	667	594	2260	2260	2322	1003	1075	1253	1785	1847	2493	309	1286	539
WBGene00022836	97	108	86	106	103	94	280	228	207	148	135	138	265	232	270	65	246	80
WBGene00022830	457	383	379	396	383	342	1130	1096	1199	524	570	611	1049	1082	1489	203	802	337
WBGene00000962	3511	3524	3025	2808	2529	2467	10122	10157	11122	3267	3738	4540	7694	7749	10869	860	4201	1801
WBGene00020655	3	3	1	5	2	2	11	6	6	5	5	9	15	21	19	3	7	2
WBGene00015704	12	7	12	7	4	4	35	49	28	20	16	12	47	47	70	8	36	14
WBGene00199407	0	0	0	0	0	0	0	0	0	0	0	0	0	0	0	0	0	0
WBGene00197447	0	0	0	0	0	0	0	0	0	0	0	0	0	0	0	0	0	0
WBGene00196196	0	0	0	0	0	0	0	0	0	0	0	0	0	0	0	0	0	0
WBGene00020656	3	0	1	3	0	2	3	1	2	3	0	0	0	1	6	2	21	0
WBGene00195180	0	0	0	0	0	0	0	0	0	0	0	0	0	0	0	0	0	0
WBGene00016562	609	609	581	528	583	500	1805	1711	1822	927	974	1061	1419	1412	1887	249	1118	404
WBGene00001231	230	196	157	170	174	163	585	518	571	276	250	307	507	430	581	88	365	145
WBGene00000787	365	331	348	441	390	410	822	692	735	532	412	414	963	904	1219	281	874	402
WBGene00016567	108	104	83	123	120	97	201	182	153	108	137	118	209	175	194	33	129	51
WBGene00016564	96	109	82	129	105	94	239	202	195	222	211	203	220	200	297	78	241	81
WBGene00016566	145	173	118	133	111	99	487	514	457	245	239	226	429	402	514	43	255	111
WBGene00016561	4011	3663	3549	4377	4287	3820	18431	16774	16119	14718	13045	12289	12954	11729	15223	4158	13079	4249
WBGene00016565	1377	1179	1228	1729	1646	1437	4131	2685	3384	3920	2427	2693	4295	3745	4838	1698	5646	1610
WBGene00305572	0	0	0	0	0	0	0	0	0	0	0	0	0	0	0	0	0	0
WBGene00219721	0	0	0	0	0	0	1	1	2	1	1	0	5	1	1	0	1	0
WBGene00271778	0	0	0	0	0	0	0	0	0	0	0	0	0	0	0	0	0	0
WBGene00173238	0	0	0	0	0	0	0	0	0	0	0	0	0	0	0	0	0	0
WBGene00020131	299	295	252	251	215	212	960	911	836	465	522	397	700	710	869	116	429	208
WBGene00220054	0	0	0	0	0	0	1	0	0	0	1	0	1	0	0	0	0	0
WBGene00201470	0	0	0	0	0	0	0	0	0	0	0	0	0	0	0	0	0	0
WBGene00202349	0	0	0	0	0	0	1	1	0	1	1	0	0	0	0	0	1	0
WBGene00022470	166	158	119	148	143	126	449	401	440	214	240	250	412	435	565	68	339	121
WBGene00022471	19	23	20	15	9	11	63	66	52	19	35	31	58	48	58	8	49	12
WBGene00022472	0	0	0	1	0	0	0	1	1	1	0	0	1	1	1	0	1	1
WBGene00044754	0	0	0	0	0	0	2	2	1	1	1	1	0	0	0	0	0	0
WBGene00022473	693	743	629	838	858	761	1936	1655	1728	1320	1330	1288	1802	1587	2223	464	1629	647
WBGene00022474	3	2	2	4	0	4	10	9	7	4	2	2	65	59	115	22	73	75
WBGene00220231	0	0	0	0	0	0	0	0	0	0	0	0	0	1	0	0	0	0
WBGene00022469	1	0	0	2	0	0	2	0	2	0	1	1	3	2	1	1	2	0
WBGene00044441	0	0	0	0	0	0	0	0	0	3	1	0	2	2	3	1	3	1
WBGene00022467	17	6	10	16	4	7	33	12	38	52	19	28	30	20	49	31	85	34
WBGene00022475	28	35	27	19	21	17	86	69	94	36	36	48	101	94	121	6	48	22
WBGene00017010	19	21	15	10	8	8	29	28	30	12	13	9	24	28	30	4	28	2
WBGene00004113	8	3	9	3	3	1	13	8	14	4	2	1	14	19	25	0	5	0
WBGene00017009	2	1	1	2	0	0	5	6	3	1	0	1	1	2	4	0	2	1
WBGene00000440	1	2	0	0	0	0	5	0	2	2	1	0	4	0	10	1	3	0
WBGene00000629	12	10	8	4	12	12	5	12	20	8	17	33	17	12	22	15	54	33
WBGene00017001	0	1	1	2	1	2	1	1	3	2	1	2	1	2	3	1	3	2
WBGene00044421	2	4	1	2	3	8	11	5	7	5	7	3	8	8	8	1	1	2
WBGene00017002	51	51	43	55	55	47	143	111	126	119	121	113	134	114	155	41	166	75
WBGene00017003	339	278	263	252	254	257	918	834	958	442	420	550	692	674	941	110	540	191
WBGene00004479	127	153	132	163	150	123	537	562	501	296	315	385	414	426	566	104	458	165
WBGene00168457	0	0	0	0	1	0	1	0	1	0	0	0	1	1	0	0	0	0
WBGene00199533	0	1	1	2	3	2	5	4	8	7	3	6	4	7	5	0	6	0
WBGene00004436	143	155	142	192	189	188	535	419	420	283	280	359	501	469	605	205	603	243
WBGene00045094	0	0	0	0	0	0	0	0	0	0	0	0	0	0	0	0	0	0
WBGene00023452	0	0	0	0	0	0	0	0	0	0	0	0	0	0	0	0	0	0
WBGene00017007	292	353	258	238	214	266	892	854	728	416	528	314	780	789	860	62	233	132
WBGene00045048	1	3	1	1	5	3	5	1	3	6	12	11	4	5	15	7	25	7
WBGene00017004	759	764	589	623	632	526	2428	2286	2317	1127	1261	1264	1921	1810	2546	276	1266	494
WBGene00017011	208	188	157	230	197	185	686	571	651	404	452	447	545	506	719	114	510	211
WBGene00017005	262	260	200	214	205	185	506	488	614	287	240	341	459	439	650	73	347	155
WBGene00305317	0	0	0	0	0	0	0	0	0	0	0	0	0	0	0	0	0	0
WBGene00016654	86	81	61	95	90	70	236	226	217	108	95	116	185	173	270	40	166	60
WBGene00045479	0	0	0	0	0	0	0	0	0	0	0	0	0	0	0	0	0	0
WBGene00016650	965	839	723	908	907	693	2327	2377	2539	1004	1126	1212	1896	1847	2504	350	1667	628
WBGene00016653	529	477	439	438	460	422	1407	1174	1428	671	578	786	1326	1270	1651	210	893	346
WBGene00170884	0	0	0	0	0	0	0	0	0	0	0	0	0	0	0	0	0	0
WBGene00016655	54	55	40	63	67	47	160	125	111	91	85	95	137	120	148	44	134	47
WBGene00305316	0	0	0	0	0	0	0	0	0	0	0	0	0	0	0	0	0	0
WBGene00016652	222	195	160	222	212	212	507	450	430	268	289	274	380	359	442	54	260	118
WBGene00200262	0	0	0	0	0	0	1	0	0	0	0	0	0	0	0	0	0	0
WBGene00022466	415	410	356	375	362	346	1176	1130	1144	546	529	632	1053	1054	1306	162	821	295
WBGene00015008	12	9	10	26	22	14	61	76	51	67	83	46	58	63	84	32	90	30
WBGene00004415	174	177	148	195	159	161	722	640	570	257	269	423	607	499	673	94	382	149
WBGene00045087	0	0	0	0	0	0	0	0	0	0	0	0	0	0	0	0	0	0
WBGene00015011	272	199	167	246	219	205	554	515	640	320	254	357	513	482	722	105	446	163
WBGene00015009	110	88	86	112	99	74	265	224	248	160	147	158	204	176	291	61	197	75
WBGene00303032	0	0	0	0	0	0	0	0	0	0	0	0	0	0	0	0	0	0
WBGene00015010	1	0	1	4	4	3	4	3	2	10	8	6	6	3	7	2	12	4
WBGene00015007	888	780	747	825	759	683	2577	2816	2686	1140	1048	1544	2316	2400	3078	370	1705	735
WBGene00198277	0	0	0	0	0	0	0	0	0	0	0	0	0	0	0	0	0	0
WBGene00206362	46	32	37	18	35	27	1119	1012	804	273	410	358	80	65	107	10	48	18
WBGene00015006	19	2	12	21	17	19	19	8	23	15	6	11	35	11	48	21	58	7
WBGene00006961	1202	1206	1126	1183	1207	1175	4339	4369	4125	2640	2891	2410	3591	3497	4526	750	3075	1277
WBGene00006791	139	151	134	153	158	139	496	422	381	259	257	234	430	370	430	66	266	106
WBGene00020212	671	694	615	684	662	600	2878	2766	2345	1771	1811	1430	2513	2433	2978	802	2673	774
WBGene00171130	1	0	0	0	0	0	0	0	0	1	0	0	0	0	0	0	0	0
WBGene00219727	1	1	1	1	0	0	4	2	0	1	1	0	0	0	5	1	1	0
WBGene00003338	0	0	0	1	0	1	0	0	0	0	0	0	0	0	1	0	0	0
WBGene00007053	333	311	246	192	166	150	1165	1132	1224	292	405	335	802	783	1151	103	442	204
WBGene00219746	36	34	28	50	39	25	117	89	69	72	76	42	105	101	124	31	92	42
WBGene00021112	399	374	318	269	274	220	1156	1054	1027	470	493	492	1139	1101	1390	118	516	255
WBGene00021111	10	12	12	24	19	11	39	51	42	92	93	100	91	77	100	43	188	50
WBGene00021113	5	1	1	6	1	0	5	1	24	14	3	3	12	8	17	2	13	3
WBGene00021110	7	1	1	8	2	4	22	4	25	34	2	17	16	10	32	16	35	11
WBGene00021114	2	0	2	4	0	3	25	8	22	14	1	7	4	1	8	6	6	3
WBGene00021115	0	1	1	0	0	0	3	0	2	0	0	0	4	2	2	0	3	0
WBGene00021109	14	10	8	36	38	24	37	39	33	38	43	29	32	34	38	9	83	32
WBGene00015696	0	0	0	2	0	1	8	1	12	4	2	5	2	1	8	1	2	1
WBGene00015695	9	8	9	4	0	2	12	11	14	3	3	4	30	19	43	1	5	5
WBGene00015694	2	1	2	0	1	0	2	3	2	1	0	1	2	3	2	2	3	0
WBGene00015693	34	25	22	9	11	7	41	60	59	22	27	16	54	69	87	9	29	9
WBGene00015692	0	3	1	0	1	0	8	3	3	4	8	4	3	9	7	2	8	1
WBGene00015697	265	259	211	217	234	191	638	664	753	256	281	362	560	568	790	95	469	175
WBGene00002694	1265	1192	1009	1165	1102	993	3781	3866	3822	1616	1703	2163	3111	3227	4167	518	2490	1002
WBGene00195426	0	1	0	0	0	0	0	0	0	0	1	1	0	1	0	0	0	0
WBGene00196219	0	0	0	0	0	0	1	0	1	0	0	0	1	0	1	0	0	1
WBGene00202449	1	0	0	1	0	0	1	0	1	0	0	1	0	1	0	0	1	0
WBGene00015691	460	393	317	509	454	441	1048	1392	1174	672	685	648	1153	773	1099	225	854	367
WBGene00201765	0	0	0	0	0	0	0	0	0	0	0	0	0	0	0	0	0	0
WBGene00015698	1499	1282	1215	1412	1307	1180	3823	3725	4518	1825	1793	2451	2997	3188	4503	618	2612	1261
WBGene00044809	221	190	175	189	162	141	638	564	620	217	225	310	486	497	639	59	326	153
WBGene00019769	39	41	33	88	76	74	124	89	97	196	154	145	95	76	96	60	240	82
WBGene00019768	262	262	255	330	315	250	688	623	529	505	504	438	759	572	779	252	728	227
WBGene00284852	61	44	50	26	34	30	86	117	138	50	68	85	125	132	168	13	85	23
WBGene00019767	554	534	424	481	462	415	1310	1215	1284	558	552	702	1399	1362	1809	246	1030	499
WBGene00019770	84	94	61	83	76	64	343	291	233	148	235	162	203	211	245	36	141	36
WBGene00019771	682	640	545	641	611	517	1573	1516	1751	750	726	880	1431	1281	1962	335	1180	455
WBGene00199106	0	0	0	0	0	0	0	0	0	0	0	0	0	0	0	0	1	0
WBGene00200104	0	0	0	0	0	0	0	0	0	0	0	0	0	0	0	0	0	0
WBGene00023067	34	52	29	35	41	31	118	133	122	84	68	102	119	107	163	27	144	73
WBGene00023068	157	176	154	238	226	181	458	469	466	313	323	365	344	334	461	146	444	173
WBGene00006984	3	2	3	9	4	7	28	17	21	15	12	17	16	6	20	0	12	5
WBGene00018798	13	8	13	4	4	5	19	19	14	5	10	8	23	41	29	4	17	3
WBGene00018797	126	166	122	122	117	103	527	465	371	201	280	175	369	362	411	59	163	92
WBGene00018796	81	90	59	129	93	95	299	248	201	193	213	210	284	217	396	293	560	320
WBGene00019012	5	8	2	9	4	6	7	11	14	14	12	16	12	18	22	3	35	6
WBGene00019013	794	751	760	707	682	565	2163	2069	2495	958	993	1245	1748	1901	2641	302	1314	515
WBGene00002034	1051	953	915	915	817	784	2950	2705	3043	1259	1336	1777	2512	2427	3197	382	1629	706
WBGene00019011	355	345	299	354	331	314	1052	919	939	521	563	536	914	918	1183	135	606	247
WBGene00019010	54	47	51	50	64	52	190	178	220	84	91	105	171	164	183	31	110	68
WBGene00019009	373	381	309	342	323	332	1546	1386	1352	590	651	610	1017	997	1332	205	702	401
WBGene00019008	738	718	634	741	700	617	1917	1879	2147	766	889	1194	1713	1851	2527	353	1499	690
WBGene00015303	11	10	4	6	5	3	25	13	18	15	17	13	21	23	49	2	19	4
WBGene00197505	0	0	0	0	0	0	0	0	0	0	0	0	0	0	0	0	0	0
WBGene00198507	0	0	0	0	0	0	0	0	0	0	0	0	1	0	0	0	0	0
WBGene00196006	0	0	0	0	0	0	0	0	0	0	0	0	0	0	0	0	0	0
WBGene00197034	0	0	0	0	0	0	0	0	0	0	0	0	0	0	0	0	0	0
WBGene00199623	0	0	0	0	0	0	0	0	0	0	0	0	0	0	0	0	0	0
WBGene00202263	0	0	0	0	0	0	0	0	0	0	0	1	0	0	0	0	0	0
WBGene00195645	0	0	0	0	0	0	0	0	0	0	0	0	0	0	0	0	0	0
WBGene00201611	0	0	0	0	0	0	0	0	0	0	0	0	0	0	0	0	0	0
WBGene00017795	4	1	0	3	5	1	4	5	15	3	5	5	2	5	13	1	6	5
WBGene00001592	1	0	0	0	0	0	2	1	1	0	1	0	0	1	1	0	1	1
WBGene00169118	0	0	0	0	0	0	0	0	0	0	0	0	0	0	0	0	0	0
WBGene00166055	0	0	0	0	0	0	0	0	0	0	0	0	0	0	0	0	0	0
WBGene00017674	137	151	133	154	177	133	408	321	329	234	214	206	364	291	418	56	301	119
WBGene00006774	2	6	7	33	30	20	12	4	6	4	4	5	10	14	25	31	113	22
WBGene00017673	8	2	3	28	23	16	1	2	4	6	3	5	9	6	16	27	106	24
WBGene00017672	24	6	10	16	6	10	17	10	31	25	1	12	38	16	64	14	68	24
WBGene00017671	8	8	4	9	12	14	30	21	30	42	34	37	40	20	36	10	47	21
WBGene00017675	71	96	67	70	74	68	250	220	179	113	103	87	200	162	211	50	122	46
WBGene00017676	114	91	66	97	89	65	328	268	260	150	137	156	284	239	304	39	182	57
WBGene00002075	644	557	481	535	501	450	1697	1520	1722	743	668	879	1481	1269	1799	249	1088	422
WBGene00017886	134	154	115	154	138	122	416	329	395	204	209	212	343	316	429	49	239	124
WBGene00017888	405	353	353	359	362	285	953	867	939	465	412	545	772	805	1151	123	612	292
WBGene00305376	0	0	0	0	0	0	0	0	0	0	0	0	0	0	0	0	0	0
WBGene00017885	525	526	407	544	488	458	1349	1294	1313	626	724	854	1017	1043	1481	217	1066	430
WBGene00305377	0	0	0	0	0	0	0	0	0	0	0	0	0	0	0	0	0	0
WBGene00017889	190	163	134	187	178	154	481	467	459	316	298	315	447	406	548	96	424	176
WBGene00017887	269	299	251	322	336	320	744	642	623	503	625	479	791	700	844	206	728	263
WBGene00001860	801	861	762	769	693	587	2303	2410	2666	972	1030	1430	1954	2004	2933	308	1364	655
WBGene00044431	44	52	39	51	59	43	170	108	147	120	87	109	151	137	187	52	193	70
WBGene00021015	1597	1547	1550	1736	1831	1557	5697	4991	4628	2910	3061	2450	4538	4030	5506	1143	3996	1777
WBGene00021014	796	697	637	789	770	636	2393	2070	2466	1416	1209	1555	2435	2555	3471	621	2468	1240
WBGene00000155	775	695	595	624	591	550	1653	1532	1759	781	661	1001	1578	1349	1921	245	1007	432
WBGene00021016	2	0	0	0	1	1	14	3	10	14	5	10	9	1	6	4	12	10
WBGene00044432	2	1	1	0	0	1	6	3	3	2	3	2	6	7	7	0	2	1
WBGene00197411	0	0	0	0	0	0	0	0	0	0	0	0	0	0	0	0	1	0
WBGene00004900	77	103	66	41	40	34	190	205	173	41	39	45	218	197	317	15	77	32
WBGene00195069	0	1	0	0	0	0	1	0	1	0	0	0	0	0	0	1	0	0
WBGene00003906	3	4	1	3	0	1	4	3	2	1	1	1	2	0	5	1	3	0
WBGene00021017	0	0	0	0	0	0	2	0	0	0	1	2	1	2	5	0	0	0
WBGene00001117	2	4	6	7	7	7	27	12	13	10	12	9	27	34	28	1	17	6
WBGene00003221	267	244	218	338	319	282	790	704	722	450	450	472	743	712	1015	180	837	365
WBGene00001050	263	208	175	243	205	213	655	579	624	399	291	325	551	575	692	98	434	166
WBGene00018792	6	3	3	10	13	2	22	1	19	24	15	6	14	3	16	3	21	7
WBGene00006058	5	3	3	5	6	2	6	1	7	14	6	5	8	1	12	4	22	1
WBGene00018789	1	2	1	1	1	1	19	19	21	17	10	13	32	13	33	11	26	4
WBGene00018791	0	2	0	0	0	0	2	4	3	1	1	1	2	2	2	0	3	0
WBGene00003934	1	0	0	1	1	0	3	3	0	0	1	3	2	3	2	0	5	0
WBGene00016730	11	3	6	2	0	0	10	7	21	12	1	3	28	17	48	6	21	4
WBGene00002979	19	28	16	31	29	17	113	120	71	107	105	75	71	130	109	19	110	37
WBGene00016729	0	2	0	0	0	0	0	0	0	0	2	1	1	0	0	0	0	0
WBGene00016731	0	0	0	0	0	0	2	0	0	1	1	1	0	0	2	1	1	0
WBGene00016732	0	0	0	1	0	0	8	7	7	1	4	2	7	2	5	0	3	1
WBGene00198245	0	0	0	0	0	0	1	0	0	0	1	0	1	0	0	0	0	0
WBGene00016733	0	1	1	2	0	0	1	1	1	0	0	1	3	0	5	0	1	1
WBGene00219663	0	0	0	0	0	0	1	0	0	0	0	0	0	0	0	0	0	1
WBGene00016728	12	4	3	4	6	7	8	6	15	13	8	14	8	7	15	4	18	3
WBGene00016734	9	9	6	0	0	0	39	48	23	1	2	1	40	51	48	0	4	0
WBGene00016727	1	1	0	0	4	3	0	1	2	0	0	2	0	1	0	0	0	0
WBGene00016735	27	22	30	30	15	24	77	62	46	36	31	20	81	84	118	16	73	23
WBGene00219654	0	1	0	1	1	2	3	6	3	5	0	0	6	5	2	1	2	0
WBGene00016258	396	349	316	359	331	291	825	704	793	429	398	506	795	674	989	157	555	232
WBGene00196879	0	0	0	0	0	0	1	0	2	1	0	0	1	0	0	0	2	0
WBGene00002213	8	7	8	5	3	6	22	29	18	6	7	15	36	43	53	2	22	14
WBGene00196276	0	0	0	0	0	0	0	0	0	0	0	0	0	0	0	0	0	0
WBGene00016259	31	24	22	37	32	27	69	55	41	64	49	40	112	114	149	10	63	62
WBGene00022465	12	12	17	20	19	11	19	55	22	63	84	78	28	15	25	7	49	12
WBGene00004959	46	75	44	93	83	80	139	108	77	122	153	136	153	133	167	57	256	62
WBGene00000502	325	329	239	288	261	237	747	708	777	346	332	457	683	674	916	119	495	203
WBGene00201165	1	0	0	1	0	0	6	3	5	5	1	1	4	2	3	2	2	0
WBGene00003924	312	258	257	237	232	214	849	725	904	352	321	476	610	604	845	82	460	225
WBGene00022460	113	109	100	111	104	85	323	286	319	179	179	174	302	273	402	60	277	106
WBGene00000001	246	261	203	237	234	207	800	721	698	371	477	364	713	665	797	87	397	193
WBGene00045212	372	335	300	288	250	287	1487	1318	1296	855	927	811	731	707	866	123	369	158
WBGene00022462	509	432	404	424	386	347	1198	1085	1198	556	561	696	1214	1063	1480	173	770	363
WBGene00167709	0	0	0	0	0	0	0	0	0	0	0	0	0	0	0	0	0	0
WBGene00022463	363	412	370	388	337	303	1219	1175	1324	561	624	680	996	930	1317	184	735	288
WBGene00022459	641	617	592	962	1019	942	2118	1847	1895	2009	2032	1833	1682	1511	1993	747	2456	976
WBGene00003132	841	780	694	806	778	642	2075	2378	2619	1012	1061	1274	1744	1815	2630	328	1562	701
WBGene00022458	351	357	330	356	324	304	1068	1002	1260	549	543	706	1025	965	1418	163	822	373
WBGene00022457	54	60	41	47	50	48	91	65	88	41	36	43	100	97	138	11	71	33
WBGene00022456	177	191	157	184	199	176	586	476	482	255	260	301	513	496	620	101	419	182
WBGene00003475	395	380	364	382	353	316	848	899	1093	356	400	545	705	833	1179	115	585	238
WBGene00305663	0	0	0	0	0	0	0	0	0	0	0	0	0	0	0	0	0	0
WBGene00022455	93	96	79	94	108	89	224	213	159	93	101	117	319	264	307	52	251	75
WBGene00271632	0	0	0	0	0	1	2	1	2	3	0	2	1	0	2	0	0	1
WBGene00006797	113	90	68	67	69	59	217	243	258	71	102	88	229	153	256	32	171	73
WBGene00022454	7	7	6	12	5	6	58	53	42	45	51	39	21	27	32	3	11	1
WBGene00004094	1720	1487	1470	1399	1252	1136	5464	4676	5055	2525	2609	3087	4656	4028	5448	721	2862	1167
WBGene00002804	446	444	418	431	427	369	1326	1264	1282	566	638	777	1111	1144	1502	181	784	289
WBGene00001833	1442	1383	1317	1252	1134	958	4489	4891	5409	1747	1900	2507	3134	3405	4727	414	2404	980
WBGene00004955	1647	1554	1448	1513	1410	1268	5133	5031	5326	2258	2375	3002	4892	4738	6109	780	3322	1373
WBGene00003792	1079	941	815	975	825	759	3219	3197	3626	1314	1320	1776	2515	2585	3397	361	1678	652
WBGene00305454	0	0	0	0	0	0	0	0	0	0	0	0	0	0	0	0	0	0
WBGene00018909	263	247	212	275	253	255	1118	942	922	576	618	520	894	890	1121	166	655	232
WBGene00000272	3	3	1	4	2	2	7	3	8	2	2	0	0	3	5	0	1	0
WBGene00018908	358	352	331	419	373	363	795	747	840	505	523	534	861	844	1100	197	888	318
WBGene00016328	4	3	5	3	0	4	6	6	5	5	2	2	11	11	11	1	5	0
WBGene00202452	0	0	0	0	0	0	0	0	0	0	0	0	0	0	0	0	0	0
WBGene00003316	0	0	0	0	0	0	0	0	0	0	0	0	0	0	0	0	0	0
WBGene00016329	4	1	2	1	2	0	20	21	15	2	2	1	9	12	18	0	5	2
WBGene00004771	45	47	42	23	22	19	136	122	142	56	34	52	138	143	196	11	60	27
WBGene00199160	0	0	0	0	0	0	0	0	0	0	0	0	0	0	0	0	0	0
WBGene00016330	12	7	12	11	7	9	20	14	22	19	21	15	38	36	48	15	44	12
WBGene00016327	1	2	3	4	2	2	18	10	35	18	3	13	14	11	18	5	10	1
WBGene00015092	201	207	160	201	204	195	693	578	636	344	345	404	550	587	817	152	650	226
WBGene00002583	629	646	564	654	555	541	2360	2183	2358	953	1024	1144	1743	1513	2145	252	1113	476
WBGene00015093	9	3	7	11	6	4	9	0	18	13	3	4	13	6	21	6	22	11
WBGene00015094	23	11	12	28	19	16	53	18	56	78	32	47	100	30	57	62	94	27
WBGene00015091	563	591	506	509	519	453	1801	1710	1893	752	783	952	1644	1634	2197	239	1165	458
WBGene00195057	2	2	0	2	0	3	3	4	5	4	3	5	3	5	2	1	4	0
WBGene00015095	370	337	311	317	290	258	899	785	981	473	405	577	822	780	1090	134	638	231
WBGene00015096	720	730	682	894	927	799	1849	809	574	1578	1126	773	3180	2930	3770	1501	4222	1481
WBGene00015312	558	438	401	492	489	385	1423	1308	1324	611	570	662	1183	1056	1530	216	994	407
WBGene00000540	72	85	68	84	82	78	432	418	288	391	535	345	247	223	320	83	270	119
WBGene00000965	209	215	163	197	184	170	484	468	465	214	216	253	480	461	604	80	336	137
WBGene00001022	79	93	73	111	112	101	272	224	217	184	183	194	259	249	318	105	364	105
WBGene00001333	390	372	310	362	376	321	1120	911	915	596	565	584	1027	844	1194	174	738	353
WBGene00200253	0	0	0	0	0	0	0	0	0	0	0	0	0	0	0	0	0	0
WBGene00015313	256	235	205	243	235	204	822	649	668	500	554	511	677	627	821	138	530	187
WBGene00002717	868	835	752	775	740	665	2708	2677	2776	1125	1186	1372	2002	1853	2712	371	1508	562
WBGene00196397	0	0	0	0	0	0	0	0	0	0	0	0	0	0	0	0	0	0
WBGene00018596	0	0	0	0	0	0	0	0	1	0	0	0	0	1	0	0	0	0
WBGene00236798	1	1	1	0	1	0	13	8	7	7	1	1	6	3	5	0	6	1
WBGene00197167	0	0	0	0	0	0	0	0	0	0	0	0	0	0	0	0	0	0
WBGene00018598	142	146	139	174	165	151	548	423	436	353	447	358	423	423	512	139	449	209
WBGene00018599	398	371	329	348	340	297	966	811	996	464	421	575	885	870	1146	199	722	296
WBGene00018595	143	167	143	133	145	124	407	391	370	204	219	207	373	335	431	59	237	96
WBGene00018594	1	1	3	3	0	2	12	10	8	7	6	6	15	21	16	2	13	3
WBGene00170676	0	0	0	0	0	0	0	0	0	0	0	0	0	0	0	0	0	0
WBGene00004965	0	1	1	9	2	4	19	6	19	12	5	7	11	7	17	2	35	2
WBGene00018601	0	0	0	0	0	0	0	0	1	0	1	0	0	0	0	1	0	0
WBGene00195179	0	0	0	0	1	1	1	0	1	0	0	2	0	0	0	0	0	0
WBGene00018600	3	0	1	1	1	1	2	0	3	0	2	0	0	2	2	0	1	0
WBGene00201106	0	0	0	0	0	0	0	0	0	0	0	0	1	0	0	0	0	0
WBGene00018865	2	0	0	1	0	0	2	1	0	2	0	0	1	0	1	0	0	0
WBGene00304996	3	5	3	3	3	2	14	11	14	7	3	2	14	12	21	1	4	1
WBGene00000150	5	5	2	5	7	2	22	14	12	29	22	23	19	19	26	5	31	4
WBGene00195485	1	2	1	0	0	2	0	0	1	1	1	0	3	3	3	0	1	0
WBGene00199710	0	0	0	0	0	0	1	1	0	0	0	0	0	0	0	0	0	0
WBGene00200300	0	0	0	0	1	0	1	0	0	0	0	0	0	0	0	0	0	0
WBGene00018864	374	393	335	391	350	282	1201	1190	1212	514	519	572	1001	996	1312	142	710	288
WBGene00018866	1076	940	876	801	715	684	2679	2594	3099	1061	1067	1430	2082	2099	3017	254	1446	564
WBGene00000966	0	8	3	5	6	7	8	4	1	16	5	8	13	10	14	3	17	7
WBGene00219703	0	0	0	0	0	0	0	0	0	0	0	0	0	0	1	0	0	0
WBGene00197234	0	0	0	0	0	0	3	1	3	1	0	2	1	1	2	0	0	1
WBGene00198093	0	0	0	0	0	1	1	1	1	1	0	0	0	0	0	0	0	0
WBGene00197063	0	0	0	0	0	0	1	0	0	0	1	0	0	0	2	0	0	0
WBGene00004087	406	352	347	474	410	371	1059	936	1101	637	537	708	917	911	1247	167	798	398
WBGene00018863	127	102	95	115	97	111	268	281	267	149	118	159	233	254	279	36	215	81
WBGene00018867	144	118	101	130	143	117	222	184	198	159	134	151	224	211	247	63	218	82
WBGene00018862	973	984	864	838	811	753	3248	3084	2947	1475	1757	1619	2769	2570	3165	271	1302	659
WBGene00004131	8	5	5	13	15	15	25	25	24	25	26	27	43	37	59	13	43	14
WBGene00173516	0	0	0	0	0	0	0	0	0	0	0	0	0	0	0	0	0	0
WBGene00016040	30	19	21	17	12	13	41	20	50	38	15	22	44	31	53	9	58	17
WBGene00001491	435	438	391	428	396	364	1128	984	1133	530	522	618	1217	1033	1598	284	923	453
WBGene00198089	0	0	0	0	0	0	0	0	0	0	0	0	0	0	0	0	0	0
WBGene00198102	0	0	0	0	0	0	0	0	0	0	0	0	0	0	0	0	0	0
WBGene00201694	0	1	0	1	2	0	2	0	0	0	0	1	0	0	0	0	2	0
WBGene00000761	297	300	259	298	324	257	798	746	758	425	407	471	772	719	962	143	648	279
WBGene00016278	129	119	118	113	102	91	431	321	385	189	158	166	399	321	494	62	261	96
WBGene00017855	481	434	401	440	443	354	1635	1680	1869	713	754	1021	1474	1418	2074	237	1108	534
WBGene00017854	3	4	4	4	7	3	6	13	6	10	3	13	19	11	24	5	16	8
WBGene00017853	15	1	7	5	4	8	22	4	28	20	6	9	12	3	14	6	13	3
WBGene00305374	0	0	0	0	0	0	0	0	0	0	0	0	0	0	0	0	0	0
WBGene00000230	125	126	119	146	139	127	324	266	238	179	200	168	361	323	377	61	288	116
WBGene00200654	0	0	0	0	0	0	1	0	0	0	0	0	0	0	1	0	0	0
WBGene00200117	0	1	1	0	0	1	3	1	0	2	1	3	2	1	3	1	4	2
WBGene00017852	187	185	160	159	149	167	486	428	356	191	199	200	524	479	566	55	264	118
WBGene00170835	0	0	0	1	0	0	0	0	0	1	0	0	0	1	0	0	0	0
WBGene00001067	0	0	0	0	1	1	2	1	0	6	7	8	2	3	4	1	6	2
WBGene00017858	19	16	12	20	16	13	23	17	21	23	7	9	46	39	79	20	47	24
WBGene00017851	9	3	2	9	3	6	3	0	7	18	5	6	14	11	31	16	38	15
WBGene00017860	12	7	9	8	0	2	35	23	19	5	4	9	54	68	75	1	20	4
WBGene00173337	0	0	0	1	2	0	0	1	0	0	0	0	2	1	2	0	0	2
WBGene00020262	2222	2017	2017	2258	2110	1963	10556	9430	8854	8156	7067	6807	8273	7187	8884	2979	7751	2277
WBGene00219918	0	0	0	0	0	0	0	0	0	0	0	0	0	0	0	0	0	0
WBGene00173290	0	0	0	0	0	0	0	0	0	0	0	0	0	0	0	0	0	0
WBGene00001859	2280	2178	2029	2042	2101	1873	8885	8097	8231	4548	4288	4149	8938	8095	9988	2427	7441	2632
WBGene00020263	357	370	340	351	342	284	1096	1036	1165	513	530	611	955	918	1221	130	761	297
WBGene00015635	647	576	530	575	548	477	1825	1619	1839	818	835	894	1583	1455	2048	264	1135	486
WBGene00004431	183	180	186	189	203	167	669	531	487	278	264	344	617	580	757	104	409	197
WBGene00174770	0	0	0	0	0	0	0	0	0	0	0	0	0	0	0	0	0	0
WBGene00015636	0	0	0	0	1	0	2	0	1	0	1	0	1	0	1	0	1	0
WBGene00206357	9	3	5	11	8	2	21	16	22	47	33	30	25	21	31	14	82	21
WBGene00015634	13	4	2	15	1	1	21	5	36	11	3	5	16	12	27	12	40	10
WBGene00305259	0	0	0	0	0	0	0	0	0	0	0	0	0	0	0	0	0	0
WBGene00015633	4	1	1	1	1	1	7	7	5	2	4	0	7	11	9	0	3	2
WBGene00199116	0	0	0	0	0	0	0	0	0	0	0	0	0	0	0	0	0	0
WBGene00015632	5	6	2	4	2	2	33	23	15	13	12	10	19	19	23	5	14	5
WBGene00019076	207	220	156	201	180	190	547	525	594	262	279	356	510	509	681	102	377	206
WBGene00019077	161	140	95	113	116	89	328	268	303	150	143	182	279	247	353	47	166	80
WBGene00019079	417	437	363	394	330	372	1071	920	1044	459	530	641	1180	1155	1616	229	926	469
WBGene00019075	569	497	472	476	451	387	1384	1280	1485	593	595	762	1146	1125	1677	195	875	356
WBGene00185086	87	90	87	102	86	65	211	225	216	103	118	133	170	164	224	37	140	42
WBGene00194697	3	2	0	2	1	2	3	4	6	2	0	1	3	2	3	2	6	2
WBGene00019080	2	0	0	0	1	0	1	1	1	1	1	1	1	3	3	0	2	0
WBGene00198585	0	0	0	0	0	0	0	0	0	0	0	0	1	0	0	0	0	0
WBGene00019074	40	52	40	35	31	25	92	98	101	39	29	50	155	153	218	13	66	29
WBGene00019081	40	12	19	18	11	9	42	11	55	39	17	21	35	37	67	10	38	21
WBGene00019082	253	235	237	657	686	604	677	520	557	1103	972	992	924	766	949	807	2617	750
WBGene00174741	1	0	1	1	0	0	0	0	0	0	0	0	1	0	0	0	0	0
WBGene00019083	0	0	0	0	1	0	1	1	0	0	1	0	0	0	1	2	0	1
WBGene00006594	396	394	385	459	472	429	1731	1651	1634	1290	1174	933	1437	1320	1819	508	1460	591
WBGene00167738	0	0	0	0	0	0	0	0	0	0	0	0	0	0	0	0	0	0
WBGene00019693	206	193	140	191	161	158	387	364	362	197	181	184	385	360	482	76	282	114
WBGene00197900	0	0	0	0	0	0	0	0	0	0	0	0	0	0	0	0	0	0
WBGene00019694	3	1	0	1	0	1	0	4	4	2	3	0	4	2	3	0	3	1
WBGene00019692	214	201	188	218	221	181	701	651	687	269	287	355	532	545	762	94	376	128
WBGene00019713	131	131	119	136	113	132	571	453	675	398	273	561	364	417	505	48	303	116
WBGene00000474	393	341	307	399	341	293	1151	979	1032	559	546	789	1035	842	1103	160	769	283
WBGene00019712	684	659	621	687	625	540	1732	1743	2040	724	834	975	1572	1783	2453	256	1324	489
WBGene00002225	2982	2842	2575	3029	2721	2677	7925	7506	7594	3741	3884	4592	6559	6859	8558	1537	5700	2419
WBGene00019711	496	452	391	480	498	390	986	922	1079	449	454	615	961	893	1290	134	817	327
WBGene00019710	125	111	86	89	89	94	332	294	294	140	134	144	283	251	319	27	171	65
WBGene00006508	206	203	167	252	201	186	942	736	846	698	565	544	467	532	753	125	621	163
WBGene00196903	0	0	0	0	0	0	0	0	0	0	0	0	0	0	0	0	0	0
WBGene00166331	0	0	0	0	0	0	0	0	0	0	0	0	0	0	0	0	0	0
WBGene00305530	0	0	0	0	0	0	0	0	0	0	0	0	0	0	0	0	0	0
WBGene00006726	100	90	84	107	90	103	283	236	270	183	210	181	250	259	332	93	229	80
WBGene00006919	103	90	64	117	124	90	271	204	193	141	136	171	258	204	267	69	239	93
WBGene00018512	816	731	695	818	736	708	2405	2369	2670	1150	1236	1478	1873	1989	2706	344	1582	648
WBGene00045082	0	0	0	0	0	0	0	0	0	0	0	0	0	0	0	0	0	0
WBGene00018509	354	301	284	304	297	234	710	667	804	329	324	424	744	710	970	124	538	205
WBGene00000473	505	526	460	575	588	437	1821	1335	1387	927	888	1144	1683	1281	1680	350	1339	513
WBGene00018510	30	23	20	42	43	38	56	46	57	61	46	56	76	65	91	23	73	30
WBGene00018513	216	209	192	249	233	205	662	593	630	371	354	339	516	531	732	102	469	200
WBGene00018511	97	106	88	117	115	98	322	236	255	182	196	201	286	252	315	74	274	102
WBGene00018508	422	402	399	537	469	399	1288	1220	1224	769	844	864	1055	1105	1510	247	1156	490
WBGene00044616	11	15	8	9	14	11	15	7	6	14	16	16	32	34	23	5	27	8
WBGene00000630	13	13	18	26	27	34	24	27	21	41	26	36	41	35	56	29	70	27
WBGene00018890	530	480	461	456	442	386	1376	1418	1466	527	625	762	1272	1333	1756	161	847	408
WBGene00018891	751	631	573	598	626	497	1854	1880	2125	779	806	929	1653	1728	2286	237	1108	468
WBGene00018892	566	541	489	529	500	443	1750	1955	2011	823	782	975	1490	1706	2346	252	1296	555
WBGene00018893	394	372	336	339	289	252	808	805	883	325	355	457	721	862	1130	114	547	284
WBGene00018894	218	216	183	147	132	137	592	577	539	233	248	203	538	519	716	67	278	126
WBGene00018895	3	0	1	7	0	3	20	3	28	37	9	16	7	8	24	5	38	9
WBGene00004224	1	4	2	4	3	3	5	4	2	2	3	2	12	4	15	2	7	3
WBGene00018896	18	21	17	12	14	15	123	113	99	73	92	42	62	67	73	5	16	9
WBGene00018897	239	260	238	165	151	141	790	656	641	301	306	189	675	624	854	54	216	96
WBGene00020558	403	384	315	385	338	281	1173	1220	1248	534	547	666	957	898	1177	134	662	259
WBGene00001039	71	79	47	77	88	80	118	114	101	80	83	94	118	129	140	24	134	65
WBGene00020557	54	55	42	63	61	45	105	102	95	50	58	73	111	88	114	27	124	34
WBGene00006776	992	1043	927	740	779	781	2872	2635	2438	1345	1344	1158	2718	2503	2944	292	1115	571
WBGene00003793	810	716	672	699	626	557	2702	2428	2733	1111	986	1294	1911	1557	2344	277	1179	448
WBGene00020556	3	3	4	2	2	4	7	12	10	5	4	5	10	12	16	0	12	4
WBGene00195448	57	67	67	69	72	89	268	252	221	216	253	188	248	212	283	105	255	81
WBGene00044930	59	52	57	49	38	45	121	92	91	51	50	46	94	85	139	14	54	41
WBGene00002989	41	31	38	13	9	7	75	78	68	22	15	10	159	103	163	13	53	14
WBGene00201925	0	0	0	0	0	0	1	0	0	1	0	0	0	0	2	0	0	0
WBGene00199010	0	0	0	0	0	0	1	0	0	0	0	0	0	0	0	0	0	0
WBGene00015442	1	1	0	2	0	0	4	1	3	3	0	1	0	0	2	1	3	0
WBGene00166087	0	0	0	0	0	0	0	0	0	0	0	0	0	0	0	0	0	0
WBGene00018994	3	0	0	3	2	0	7	3	9	13	8	7	14	7	19	4	23	2
WBGene00018993	5	0	1	2	0	0	5	1	6	6	1	1	9	4	18	1	14	1
WBGene00169521	0	0	0	0	0	0	0	0	0	0	0	0	0	0	0	0	0	0
WBGene00206363	0	0	0	0	0	0	0	0	0	0	1	0	3	1	3	1	1	0
WBGene00269393	0	1	1	1	0	2	0	1	0	0	1	4	0	2	1	0	1	2
WBGene00004505	406	368	329	408	393	322	1042	903	1087	583	460	700	869	755	1106	155	663	309
WBGene00044305	151	148	117	165	179	146	434	393	414	296	313	328	312	323	438	76	368	101
WBGene00000493	27	18	25	19	15	13	61	29	39	29	15	20	67	52	92	11	34	10
WBGene00018995	226	219	180	224	222	170	536	506	508	286	262	279	546	475	693	67	425	177
WBGene00045483	46	38	31	45	48	50	140	132	120	87	103	97	152	124	183	49	178	94
WBGene00020694	0	0	0	1	0	1	2	3	3	4	0	2	5	4	8	1	3	0
WBGene00020693	17	15	12	8	5	5	40	45	30	11	11	8	45	46	53	4	15	3
WBGene00001856	391	374	282	386	390	370	1206	696	746	512	400	546	1314	915	1134	160	659	327
WBGene00004393	5	4	4	6	2	6	36	23	21	17	12	14	29	27	46	5	17	7
WBGene00199609	0	0	1	0	0	0	0	0	0	0	0	0	1	0	0	0	0	0
WBGene00198839	0	0	0	0	0	0	0	0	0	0	0	0	0	0	0	0	0	0
WBGene00198221	0	0	0	0	0	0	0	0	0	0	0	0	0	0	0	0	0	0
WBGene00166549	0	0	0	0	0	0	0	0	0	0	0	0	0	0	0	0	0	0
WBGene00000772	916	786	763	715	725	619	3042	2531	2861	1473	1372	1619	2504	1993	2895	385	1582	550
WBGene00001600	819	708	611	667	623	521	1776	1753	2066	732	716	1088	1424	1368	2071	212	1024	412
WBGene00003472	364	380	352	318	334	306	1194	1211	1081	498	573	541	960	895	1164	130	607	251
WBGene00015175	0	0	0	1	0	0	1	2	2	2	0	1	0	0	3	2	1	0
WBGene00015176	508	455	429	434	411	362	1261	1262	1453	613	593	739	1034	1130	1564	196	869	375
WBGene00003020	759	651	626	649	680	574	1787	1669	1908	932	973	985	1581	1573	2053	239	1109	446
WBGene00016332	3	2	4	1	2	1	8	7	7	8	1	1	10	8	10	1	2	1
WBGene00001973	636	608	504	561	523	450	1766	1767	1999	742	762	1007	1500	1525	2128	243	1115	409
WBGene00003601	35	27	27	38	33	43	108	61	98	89	111	115	128	106	169	17	101	43
WBGene00016333	253	247	200	270	253	264	680	628	627	394	384	443	594	583	793	124	574	225
WBGene00219845	0	0	0	0	0	0	0	1	0	0	0	1	1	1	1	0	0	0
WBGene00016331	466	461	372	446	411	397	1216	1186	1234	567	633	647	1056	1087	1427	176	873	316
WBGene00018002	0	0	2	0	1	0	6	1	3	2	5	3	1	2	5	0	0	0
WBGene00269382	0	0	0	0	0	0	1	1	0	0	0	0	3	0	4	1	1	0
WBGene00000436	1	0	0	0	0	0	3	0	0	0	2	12	6	3	5	0	1	0
WBGene00000631	8	8	9	0	1	0	21	13	9	2	5	0	19	25	38	0	7	7
WBGene00197570	0	0	0	0	0	0	0	0	0	0	0	0	0	0	0	0	0	0
WBGene00023024	0	0	1	1	0	0	3	2	0	1	0	1	2	2	4	0	0	1
WBGene00018003	1	0	0	0	0	0	2	1	2	0	0	0	2	1	1	0	1	1
WBGene00018001	15	0	8	7	4	7	10	2	17	8	3	5	28	24	47	10	34	13
WBGene00018004	34	6	8	5	1	9	22	2	21	20	8	5	47	13	50	2	24	8
WBGene00018000	1	0	2	5	2	1	3	1	3	2	0	0	0	1	3	2	3	1
WBGene00018005	186	176	153	44	53	62	626	703	630	108	167	105	1114	1045	1269	89	344	183
WBGene00196533	6	2	2	3	3	2	12	5	8	7	2	13	8	4	24	0	13	1
WBGene00023023	0	0	0	0	0	0	0	0	0	0	0	0	0	0	0	0	0	0
WBGene00018006	269	237	210	253	263	208	620	630	603	302	297	323	691	606	854	120	560	208
WBGene00195476	0	0	0	0	0	0	0	0	1	0	0	0	0	0	0	0	1	0
WBGene00018009	217	197	190	174	163	157	612	540	545	231	296	224	458	435	571	59	234	108
WBGene00303057	0	0	0	0	0	0	0	0	0	0	0	0	0	0	0	0	0	0
WBGene00018007	289	267	249	272	254	228	818	752	858	413	383	500	762	699	926	112	532	234
WBGene00018008	198	194	127	162	189	160	502	420	460	273	265	288	472	425	572	109	334	151
WBGene00202156	0	0	0	0	0	0	1	0	0	2	0	0	1	0	0	0	0	0
WBGene00201128	0	0	0	0	0	0	0	0	1	1	0	1	0	0	0	0	0	0
WBGene00016421	263	211	163	222	183	168	476	494	536	289	301	284	490	511	692	99	468	172
WBGene00016422	4	5	3	4	1	1	10	10	14	8	2	6	10	18	27	0	5	2
WBGene00198946	0	0	1	1	0	0	1	0	1	1	0	0	0	0	0	0	0	0
WBGene00199816	0	0	0	0	0	0	0	0	0	0	0	0	0	0	0	0	0	0
WBGene00199070	0	0	0	0	0	0	0	0	0	0	0	0	0	0	0	0	0	0
WBGene00003996	6	6	5	3	2	5	18	22	14	7	14	10	16	7	19	2	17	6
WBGene00016420	7	0	1	3	4	3	18	8	22	16	2	6	14	10	21	7	29	6
WBGene00016419	0	0	4	1	0	0	6	1	6	4	3	3	6	0	6	1	2	1
WBGene00004109	143	130	113	141	126	115	430	408	423	190	230	276	439	434	566	85	409	170
WBGene00016418	436	418	361	477	419	375	1310	1222	1265	588	568	742	1017	908	1325	172	807	292
WBGene00168182	0	0	0	0	0	0	1	0	3	6	3	4	2	0	0	4	4	0
WBGene00220212	0	0	0	0	0	0	0	0	0	0	0	0	1	0	1	0	1	0
WBGene00015028	39	37	32	52	42	38	147	118	115	70	73	42	166	143	194	27	115	40
WBGene00197736	0	0	0	0	0	0	0	0	0	0	0	0	0	0	0	0	0	0
WBGene00015029	142	126	104	117	121	105	217	186	200	119	126	128	280	221	300	44	215	86
WBGene00000099	583	594	478	517	474	418	1464	1486	1380	695	740	767	1205	1200	1603	195	894	389
WBGene00001676	0	2	0	0	1	1	6	2	2	4	2	1	6	14	11	0	6	3
WBGene00015030	4	1	1	0	1	3	2	1	9	12	2	4	6	4	18	4	14	9
WBGene00200550	0	0	0	0	0	0	0	0	0	0	0	0	0	0	0	0	0	0
WBGene00015027	0	1	1	0	0	1	3	1	2	0	1	5	2	3	1	1	5	1
WBGene00015032	6	1	4	3	4	2	7	3	12	15	4	3	12	6	26	6	29	4
WBGene00015033	0	0	0	0	0	1	1	0	0	1	0	0	1	1	1	0	0	2
WBGene00015034	2	0	2	1	1	0	4	1	8	9	1	5	6	6	10	2	11	5
WBGene00015026	8	1	6	5	3	3	20	6	23	19	4	13	21	13	31	10	40	8
WBGene00000232	37	30	39	17	27	20	49	37	47	44	28	25	67	87	115	15	170	17
WBGene00195755	0	0	0	0	0	0	0	0	0	0	0	0	0	0	0	0	0	0
WBGene00198238	0	0	0	0	0	0	0	1	0	1	0	0	0	2	0	0	3	0
WBGene00022305	34	31	28	34	54	31	67	37	44	38	69	70	105	127	115	53	151	26
WBGene00022304	63	71	67	98	78	83	121	123	78	72	64	56	119	95	130	28	119	80
WBGene00015502	734	699	662	414	376	437	3989	3692	2812	1510	1492	891	1903	1605	2280	274	882	370
WBGene00015504	1222	1157	1068	1041	1000	853	3819	3249	3750	2033	1950	2285	3791	3465	4584	604	2299	871
WBGene00015503	0	0	0	0	0	0	0	0	0	0	0	0	0	0	0	0	0	0
WBGene00015506	0	0	0	0	0	0	0	0	0	0	0	0	0	0	0	0	0	0
WBGene00015501	430	395	390	418	385	317	1165	1101	1247	681	652	754	1012	990	1422	252	1003	370
WBGene00004803	87	83	63	98	70	78	194	149	143	140	135	103	182	165	237	32	147	66
WBGene00006823	124	135	100	113	103	97	319	291	256	142	138	157	327	285	390	44	228	78
WBGene00305255	0	0	0	0	0	0	0	0	0	0	0	0	0	0	0	0	0	0
WBGene00044414	89	106	98	198	169	191	584	812	728	514	894	848	359	334	374	157	317	172
WBGene00015500	9	1	6	7	8	2	32	16	31	26	10	23	26	18	27	5	23	7
WBGene00015505	261	226	198	300	309	276	545	487	495	347	369	336	568	551	755	127	474	208
WBGene00004380	262	194	228	233	224	200	602	540	605	298	289	357	581	528	713	119	509	169
WBGene00015499	757	608	575	708	718	574	1768	1895	1998	867	878	990	1418	1556	2103	257	1272	539
WBGene00219778	0	0	0	0	0	0	0	0	0	0	0	0	0	0	0	0	0	0
WBGene00000814	219	198	168	228	196	178	482	453	525	253	236	293	480	423	581	81	395	165
WBGene00219779	0	0	0	0	0	0	0	0	0	0	0	0	0	0	0	0	0	0
WBGene00194700	6	0	2	0	2	0	54	7	51	42	4	25	2	2	7	1	8	2
WBGene00015001	124	120	105	132	121	108	441	382	350	223	272	217	364	329	427	63	276	125
WBGene00006932	638	577	557	574	554	495	1768	1914	2075	776	829	1039	1439	1524	2120	240	1136	488
WBGene00200669	0	0	0	0	0	0	0	0	0	1	0	0	0	0	0	0	0	0
WBGene00016155	1	2	1	1	1	0	3	6	2	2	2	1	9	3	5	2	7	4
WBGene00006492	204	191	154	156	169	133	550	471	518	270	234	248	499	439	638	79	317	145
WBGene00016154	281	250	223	250	260	210	905	914	942	415	407	469	769	731	991	121	528	243
WBGene00000429	3	7	1	2	4	3	16	15	11	7	9	7	10	15	21	3	15	6
WBGene00196480	0	0	0	0	0	0	0	0	0	0	0	0	0	0	0	0	0	0
WBGene00202331	84	48	195	103	96	147	127	30	27	236	84	71	77	42	94	181	310	78
WBGene00022946	9	15	40	2	9	18	24	8	6	10	4	2	12	5	9	4	2	2
WBGene00016156	87	84	67	73	77	75	176	176	177	101	92	111	190	151	213	22	141	42
WBGene00219261	0	0	0	0	0	0	0	0	0	0	0	0	0	0	0	0	0	0
WBGene00305288	3	4	3	1	3	3	4	6	6	1	0	4	8	2	4	0	3	2
WBGene00016157	0	0	0	0	0	0	0	0	0	0	0	0	0	0	0	0	0	0
WBGene00016158	124	106	90	106	102	93	336	310	360	122	138	172	251	277	356	51	241	73
WBGene00016159	162	155	133	131	116	116	442	343	338	223	193	206	379	330	480	99	268	99
WBGene00023409	182	192	131	173	164	155	563	534	563	206	238	324	540	512	677	83	339	151
WBGene00022749	652	653	526	905	920	816	1726	1495	1417	1483	1654	1324	2325	2143	2668	949	2921	1284
WBGene00022750	303	347	272	314	308	303	848	683	728	435	426	418	812	729	1042	154	621	229
WBGene00305950	0	0	0	0	0	0	0	0	0	0	0	0	0	0	0	0	0	0
WBGene00001819	279	155	191	130	160	117	546	496	515	299	242	231	787	631	759	370	708	223
WBGene00044933	1	4	4	3	0	2	8	8	9	4	4	3	6	6	1	0	3	6
WBGene00201754	11	4	11	8	8	6	15	19	13	18	7	12	26	15	18	4	22	4
WBGene00022751	9	0	2	4	1	0	13	4	12	8	1	1	5	3	20	4	9	3
WBGene00305946	0	0	0	0	0	0	0	0	0	0	0	0	0	0	0	0	0	0
WBGene00305948	0	0	0	0	0	0	0	0	0	0	0	0	0	0	0	0	0	0
WBGene00305949	0	0	0	0	0	0	0	0	0	0	0	0	0	0	0	0	0	0
WBGene00305947	63	14	23	44	25	30	3	1	11	3	0	3	20	7	28	11	41	10
WBGene00022752	6	18	7	17	20	15	58	52	48	167	144	172	43	36	48	35	143	26
WBGene00220243	0	0	1	0	0	0	0	0	0	2	1	0	0	1	1	0	0	3
WBGene00022748	66	85	67	85	80	62	215	185	153	121	117	126	191	173	248	46	186	64
WBGene00022753	14	6	9	7	6	7	19	6	36	32	14	15	28	18	49	9	60	6
WBGene00022754	3	2	3	5	4	4	19	8	18	4	4	4	5	3	20	0	15	7
WBGene00020840	36	7	17	35	17	19	159	33	208	239	39	93	82	30	96	14	93	18
WBGene00165567	0	0	0	0	0	0	0	0	0	1	0	0	0	0	0	0	0	0
WBGene00020841	11	0	7	15	9	8	11	3	20	13	4	11	17	18	45	11	30	9
WBGene00006044	11	2	5	8	1	4	63	19	90	59	7	26	27	8	26	13	27	8
WBGene00044611	26	24	47	28	47	43	101	68	64	73	53	49	60	63	82	25	60	20
WBGene00044934	36	35	37	36	37	38	70	58	63	51	45	52	95	85	96	16	62	30
WBGene00220100	2	10	5	7	11	8	5	3	3	5	8	7	8	7	9	0	8	0
WBGene00020842	79	86	79	104	103	89	170	175	211	108	93	119	189	184	244	42	210	72
WBGene00020843	263	241	197	283	249	219	816	718	711	461	468	486	607	561	800	153	705	288
WBGene00020839	438	441	367	473	431	388	1063	963	1043	507	529	720	973	857	1209	162	870	374
WBGene00020838	52	49	54	59	83	56	138	138	98	119	151	122	254	257	288	80	296	102
WBGene00199008	0	0	0	0	0	0	0	0	0	1	0	0	0	0	0	0	0	0
WBGene00003878	31	31	49	17	10	7	66	47	64	20	13	12	131	140	195	5	29	10
WBGene00199766	49	123	29	98	64	98	120	80	38	76	141	46	78	91	86	107	425	90
WBGene00023072	0	0	0	0	0	0	0	0	0	0	0	0	0	0	0	0	0	0
WBGene00201096	410	254	284	1003	816	865	279	260	232	392	230	329	446	314	512	753	1996	826
WBGene00023073	0	0	0	0	0	0	0	0	0	0	0	0	0	0	0	0	0	0
WBGene00219705	0	0	0	2	0	0	2	1	2	0	1	1	0	0	4	2	6	2
WBGene00018981	1	0	1	1	0	2	1	2	3	19	0	6	1	1	4	7	23	3
WBGene00018982	0	1	1	0	1	0	0	0	1	0	1	2	1	1	1	1	1	0
WBGene00018980	1	1	1	2	2	1	3	1	8	4	1	1	10	1	10	3	23	7
WBGene00018983	1	0	0	2	0	0	4	0	3	1	1	0	2	1	2	0	6	2
WBGene00018979	0	0	0	0	0	0	2	1	0	1	1	0	0	0	0	0	0	0
WBGene00050896	0	0	0	0	0	0	0	0	0	0	0	0	1	0	1	0	4	0
WBGene00018978	0	0	0	0	0	0	0	0	0	0	1	1	2	0	1	0	1	1
WBGene00045498	2	3	4	2	0	3	5	5	5	5	3	1	20	13	19	0	7	1
WBGene00220064	0	0	0	0	0	0	0	0	0	0	0	0	0	0	0	0	0	0
WBGene00305596	0	0	0	0	0	0	0	0	0	0	0	0	0	0	0	0	0	0
WBGene00020379	18	22	15	14	22	19	71	63	68	34	41	63	78	43	109	25	62	33
WBGene00020380	1	1	3	4	3	3	2	2	5	5	2	1	5	4	4	5	11	3
WBGene00020381	2	1	1	2	0	0	2	2	5	7	1	1	3	1	2	1	3	3
WBGene00003328	0	2	3	4	2	1	6	3	4	5	5	3	5	5	3	1	9	0
WBGene00201901	97	16	14	49	30	102	52	28	57	38	59	110	53	24	61	3	137	29
WBGene00023136	24	3	1	1	2	13	26	14	28	17	47	39	25	8	36	1	19	5
WBGene00023135	56	16	7	8	2	42	3	4	1	6	3	4	1	4	19	1	5	1
WBGene00020382	9	1	4	8	5	3	12	3	8	13	4	8	12	8	23	7	24	7
WBGene00020378	0	0	0	1	1	0	0	0	1	1	1	1	3	3	1	1	4	1
WBGene00235197	0	0	0	0	0	0	0	0	1	1	0	0	0	0	0	0	1	0
WBGene00198554	0	0	0	0	0	0	1	0	0	0	0	0	2	1	0	0	0	0
WBGene00003260	0	1	1	0	0	0	3	1	4	4	6	3	1	5	3	2	2	0
WBGene00196099	31	29	32	49	43	40	464	382	454	488	499	465	406	392	441	363	490	290
WBGene00200521	0	0	0	0	0	0	0	0	1	0	0	0	1	1	1	0	0	0
WBGene00195926	0	0	0	0	0	0	0	0	0	0	0	0	0	0	0	0	1	0
WBGene00020377	1	2	2	2	3	1	15	7	14	14	2	6	3	6	9	1	6	1
WBGene00220065	0	0	0	0	0	0	0	0	0	0	0	0	0	0	0	0	0	0
WBGene00197549	0	0	0	0	0	0	0	0	0	0	0	0	0	0	0	0	0	0
WBGene00200634	0	0	0	0	0	0	0	0	0	0	0	0	0	0	0	0	0	0
WBGene00020383	212	221	187	210	179	186	696	805	541	310	291	321	772	848	925	96	437	213
WBGene00000500	277	270	228	252	231	269	845	761	732	406	503	381	765	715	865	99	402	188
WBGene00020376	287	289	234	243	234	205	754	726	728	327	326	336	660	634	833	93	444	169
WBGene00219253	0	0	0	0	0	0	0	0	0	0	0	0	0	0	0	0	0	0
WBGene00020375	197	223	152	147	158	168	621	504	436	236	283	256	488	467	540	64	294	121
WBGene00020259	247	217	188	249	228	200	866	779	778	366	393	395	656	669	827	120	502	170
WBGene00020260	5	3	4	1	1	1	13	13	6	4	4	0	16	16	17	0	6	2
WBGene00169979	0	0	0	0	0	0	0	0	0	0	0	0	0	0	0	0	0	0
WBGene00000632	0	0	0	0	0	0	0	0	0	0	0	0	1	0	0	0	0	1
WBGene00020261	8	7	6	6	12	8	26	16	11	17	15	17	34	28	40	5	21	8
WBGene00020258	3	1	0	0	1	0	15	10	12	9	12	10	10	3	8	3	6	1
WBGene00020347	298	288	240	299	289	295	837	733	609	455	467	386	797	682	931	135	541	232
WBGene00305594	0	0	0	0	0	0	0	0	0	0	0	0	0	0	0	0	0	0
WBGene00020348	207	224	175	196	207	175	533	532	611	229	273	331	446	461	637	71	381	137
WBGene00001497	506	471	420	462	420	339	1361	1296	1428	573	567	816	1107	1075	1382	170	793	293
WBGene00197441	9	9	9	11	11	6	61	74	60	49	46	48	111	70	139	20	80	25
WBGene00044935	0	0	0	0	0	0	0	0	0	0	0	0	0	0	0	0	0	0
WBGene00023344	0	0	0	0	0	0	0	0	0	0	0	0	0	0	0	0	0	0
WBGene00206356	2	1	1	0	2	0	9	4	7	12	7	14	8	6	6	2	10	2
WBGene00020346	460	451	400	421	401	363	1379	1345	1427	610	654	722	1162	1188	1639	217	952	369
WBGene00004486	65	66	60	46	56	45	168	148	154	64	74	75	162	151	223	20	96	53
WBGene00305595	0	0	0	0	0	0	0	0	0	0	0	0	0	0	0	0	0	0
WBGene00020349	289	255	204	373	414	262	669	613	547	576	487	427	689	650	749	181	601	219
WBGene00020345	124	103	96	108	136	119	184	198	162	142	116	130	277	276	350	53	256	95
WBGene00020350	4	1	5	6	3	5	11	5	6	7	1	7	14	10	18	8	23	1
WBGene00000633	5	1	1	0	5	3	5	4	6	3	2	3	15	9	21	1	2	4
WBGene00016752	1	0	1	2	2	1	2	0	6	6	3	2	7	0	10	6	14	2
WBGene00016751	3	3	5	5	0	3	13	13	9	10	2	7	17	6	26	1	9	5
WBGene00199400	0	0	0	0	0	0	0	0	0	0	0	0	1	0	0	0	0	0
WBGene00005000	1	0	0	0	0	1	0	1	1	0	2	0	1	0	0	0	0	0
WBGene00000583	0	0	1	0	0	1	2	0	0	1	2	1	2	1	1	0	4	1
WBGene00016754	51	47	37	88	87	64	200	161	184	204	178	204	166	162	219	272	769	166
WBGene00003059	259	286	219	225	237	185	826	795	896	316	388	421	692	751	903	95	490	212
WBGene00016750	299	272	247	294	272	231	735	693	769	260	261	388	593	575	792	83	414	163
WBGene00016749	13	17	17	1	2	5	41	31	28	3	7	0	55	58	57	2	12	3
WBGene00195455	0	0	0	0	0	0	0	0	0	0	0	0	0	0	0	0	0	0
WBGene00198267	0	0	0	0	0	0	0	0	0	0	0	0	1	0	1	0	0	0
WBGene00016753	4	5	2	6	4	4	5	5	9	6	1	8	9	10	21	5	10	2
WBGene00006689	6	1	4	1	1	1	2	7	7	5	1	3	19	23	27	0	11	5
WBGene00015688	13	0	6	10	4	3	12	1	17	9	2	0	20	3	29	4	22	8
WBGene00015689	36	17	16	29	17	23	42	17	58	53	8	23	39	21	73	37	102	31
WBGene00196367	0	0	0	0	0	0	1	0	0	0	0	0	0	1	0	0	0	0
WBGene00195352	1	0	0	0	0	0	0	0	1	0	0	0	2	1	0	0	1	0
WBGene00202405	0	0	0	0	0	1	0	1	0	3	0	0	1	0	0	0	0	0
WBGene00015687	500	453	373	432	390	340	1260	1061	1091	552	492	677	1278	1080	1498	233	855	405
WBGene00201435	0	0	0	0	0	0	0	0	0	0	0	0	0	0	0	0	0	0
WBGene00199670	0	0	0	0	0	0	0	0	0	0	0	0	0	0	0	0	0	1
WBGene00015686	150	130	83	96	104	101	401	348	333	150	159	166	347	314	394	46	215	79
WBGene00004068	98	112	86	99	88	94	313	277	290	147	144	153	252	212	326	41	212	76
WBGene00005272	0	0	0	0	0	0	1	0	3	3	2	2	2	2	2	0	3	2
WBGene00172093	0	0	0	0	0	0	0	0	0	0	0	0	0	0	0	0	0	0
WBGene00005274	1	0	0	0	0	0	1	0	0	0	2	1	2	0	1	0	1	0
WBGene00202057	0	0	0	0	0	0	0	0	0	0	0	0	0	0	0	0	0	0
WBGene00005273	0	0	0	0	0	0	0	1	0	0	0	0	3	1	4	0	1	0
WBGene00015690	23	2	3	11	9	18	6	5	15	7	1	8	37	26	56	5	46	11
WBGene00015685	6	4	10	10	2	3	8	1	13	10	4	6	30	13	62	9	50	21
WBGene00017817	2	2	3	1	4	3	4	2	11	7	2	2	14	6	17	2	19	1
WBGene00000634	0	0	0	0	0	0	2	1	3	0	0	1	2	0	1	0	3	0
WBGene00005171	0	0	0	0	0	1	1	1	2	0	0	0	0	0	1	0	0	0
WBGene00002073	440	439	308	428	393	356	1255	1119	1179	689	659	821	1205	974	1420	182	967	403
WBGene00017816	356	368	296	305	282	259	990	864	969	387	414	480	1322	1210	1571	198	841	403
WBGene00002601	6	4	2	2	2	2	17	5	8	12	5	6	11	13	8	1	16	0
WBGene00017815	0	1	0	1	1	1	4	1	13	6	1	1	1	0	7	0	5	0
WBGene00194703	1	0	1	1	1	0	15	1	7	11	1	0	0	1	5	1	5	5
WBGene00000254	325	310	271	311	332	314	1079	921	926	567	604	579	813	825	1067	154	620	271
WBGene00200715	0	0	0	0	0	0	0	1	0	0	2	0	0	0	0	0	1	0
WBGene00019397	1	4	5	3	4	2	7	4	1	1	2	1	7	5	6	0	4	1
WBGene00220006	0	0	0	0	0	0	0	0	0	0	0	0	0	0	0	0	0	0
WBGene00003499	164	168	147	183	211	165	637	545	553	364	398	361	465	452	618	75	395	119
WBGene00019396	168	140	110	134	169	121	442	355	424	280	249	305	386	387	504	110	460	143
WBGene00019395	5	8	6	4	6	10	16	13	13	18	9	7	39	20	32	8	25	7
WBGene00019394	1	4	3	4	2	4	22	18	6	13	11	5	24	10	12	6	14	1
WBGene00019399	597	502	500	613	611	513	1786	1507	1657	983	900	945	1575	1378	1915	284	1138	591
WBGene00022586	134	127	98	127	125	94	312	263	281	151	135	138	253	254	326	45	203	68
WBGene00001596	704	581	524	544	509	462	2439	2209	2490	1015	973	1170	1971	1819	2669	369	1469	570
WBGene00305932	0	0	0	0	0	0	0	0	0	0	0	0	0	0	0	0	0	0
WBGene00201662	0	0	1	0	0	0	0	0	0	0	0	0	0	0	0	0	0	0
WBGene00195486	0	0	0	0	0	0	2	1	0	0	1	2	1	0	1	1	1	0
WBGene00305933	0	0	0	0	0	0	0	0	0	0	0	0	0	0	0	0	0	0
WBGene00022592	143	43	72	133	61	76	148	68	175	154	60	89	201	176	375	69	302	122
WBGene00303104	0	0	0	0	0	0	0	0	0	0	0	0	0	0	0	0	0	0
WBGene00196705	0	0	0	0	0	0	0	0	0	0	0	0	0	0	0	0	0	0
WBGene00197941	0	0	0	0	0	0	0	0	0	0	0	0	0	0	1	0	0	0
WBGene00022591	0	4	3	2	2	0	13	9	7	3	9	1	11	10	13	0	5	3
WBGene00022594	27	21	41	24	45	19	97	71	66	32	30	25	66	54	68	3	16	8
WBGene00004721	204	185	147	214	208	178	394	408	412	212	209	230	474	461	575	79	391	137
WBGene00022593	43	30	35	35	19	26	162	140	113	100	87	75	228	201	246	50	150	28
WBGene00220039	0	1	1	0	0	0	2	1	2	0	0	2	1	0	0	0	2	0
WBGene00019992	1	0	0	1	0	0	0	0	1	1	1	0	0	0	2	0	1	0
WBGene00019993	51	41	39	48	47	53	182	160	130	127	150	109	161	149	209	97	247	109
WBGene00018156	295	287	275	278	266	256	989	839	902	515	502	530	895	807	1103	152	635	258
WBGene00018157	4	1	2	1	2	0	3	9	9	5	1	4	8	0	5	1	3	1
WBGene00018158	1	0	2	2	1	0	5	1	6	5	1	1	3	1	9	1	10	2
WBGene00305401	0	0	0	0	0	0	0	0	0	0	0	0	0	0	0	0	0	0
WBGene00198691	0	0	0	0	0	0	0	0	0	0	0	0	0	0	0	0	0	0
WBGene00199892	0	0	0	0	0	0	0	0	0	0	0	0	0	0	0	0	0	0
WBGene00004924	13	17	15	6	2	6	32	30	41	30	26	13	45	54	65	17	20	25
WBGene00020742	631	613	477	683	695	536	1797	1838	1905	854	957	1314	1296	1294	1773	282	1376	502
WBGene00003798	726	673	609	646	540	518	2388	2014	2476	1137	905	1172	1725	1558	2321	267	1142	425
WBGene00020743	0	3	4	4	0	3	10	6	5	2	5	5	12	9	6	1	9	4
WBGene00197059	0	0	0	0	0	0	0	0	0	0	0	0	0	0	0	0	0	0
WBGene00004273	99	88	60	80	99	82	334	298	302	130	156	177	317	254	379	55	241	90
WBGene00201953	0	0	0	0	0	0	1	0	0	0	0	0	0	0	0	0	0	0
WBGene00019432	878	841	730	835	803	723	2734	2829	2963	1192	1447	1485	2170	2290	2989	363	1647	681
WBGene00019433	298	295	216	297	260	234	802	737	750	394	345	460	716	657	960	130	551	231
WBGene00019431	2	3	2	12	15	4	27	14	22	166	154	146	16	11	20	32	109	23
WBGene00019430	6	7	10	5	3	6	13	4	19	16	7	9	14	5	35	4	25	10
WBGene00000386	573	434	372	483	408	392	1326	1115	1248	663	626	756	993	944	1397	177	884	403
WBGene00019429	346	326	253	323	262	260	932	921	1128	402	414	536	827	808	1208	115	657	240
WBGene00019434	258	365	266	367	479	382	1022	1142	1020	1146	1311	1031	2668	1942	3022	1384	3233	1250
WBGene00016945	1	2	2	2	2	1	11	5	9	3	5	3	26	18	23	0	8	2
WBGene00199192	0	0	0	0	0	0	0	0	0	0	0	0	0	0	0	0	0	0
WBGene00000937	184	194	184	174	185	153	772	694	637	336	399	321	588	528	652	84	344	123
WBGene00305329	0	0	0	0	0	1	1	4	2	3	1	0	3	1	2	0	2	0
WBGene00007018	114	104	84	149	127	95	234	189	215	135	112	152	224	196	254	53	224	74
WBGene00016944	291	280	235	316	339	284	916	825	918	761	732	776	776	776	1019	232	895	341
WBGene00016943	29	21	24	19	13	11	271	210	181	74	91	53	104	103	128	18	77	30
WBGene00016942	22	5	7	7	5	2	34	14	52	29	11	16	23	7	57	6	51	12
WBGene00016946	5	0	3	1	1	2	9	1	16	8	1	3	7	2	14	5	10	3
WBGene00001627	12	15	11	18	14	16	64	39	34	72	46	56	62	59	68	5	41	15
WBGene00016947	510	419	421	427	429	408	1313	1089	1296	670	659	740	1155	1092	1454	218	832	324
WBGene00001599	685	642	550	539	501	432	1694	1739	1823	551	628	745	1382	1419	2058	188	915	375
WBGene00305330	0	0	0	0	0	0	0	0	0	0	0	0	0	0	0	0	0	0
WBGene00000483	2	1	1	1	4	0	8	5	5	4	7	4	11	9	7	0	4	0
WBGene00200022	2	0	1	0	0	0	0	0	1	0	0	2	0	0	0	2	1	1
WBGene00020415	0	0	0	0	0	0	0	1	1	2	0	0	1	1	1	0	1	0
WBGene00020414	14	5	5	9	6	12	48	10	55	29	10	10	39	18	52	4	41	6
WBGene00199297	1	0	0	1	0	1	1	0	1	1	1	2	1	1	0	2	4	1
WBGene00020416	2	2	0	5	3	4	4	1	2	6	0	3	5	2	2	1	15	3
WBGene00020417	138	136	101	151	143	134	351	351	322	182	176	239	342	361	415	65	321	94
WBGene00271694	150	142	101	163	176	137	358	259	265	199	249	219	298	284	394	69	249	133
WBGene00020413	0	0	1	2	0	1	2	1	2	2	2	5	4	5	5	1	2	0
WBGene00196116	0	0	0	0	0	0	0	0	0	0	0	0	0	0	0	0	0	0
WBGene00200773	0	0	0	0	0	0	0	0	0	0	0	0	0	0	0	0	0	0
WBGene00020418	14	22	21	9	7	13	58	44	31	12	33	19	76	76	89	9	23	9
WBGene00020412	428	430	353	405	419	331	1079	1124	1237	516	524	642	1052	1101	1531	165	819	402
WBGene00020411	187	212	151	217	203	176	554	499	582	279	297	303	496	480	615	77	381	129
WBGene00020419	39	33	27	29	21	29	125	103	92	58	76	52	81	77	89	13	56	17
WBGene00165439	1	0	1	0	0	0	0	0	0	0	0	0	0	0	0	0	0	0
WBGene00019005	105	86	81	89	88	78	265	231	285	125	142	149	245	257	295	49	233	93
WBGene00019006	45	52	28	60	48	45	108	86	93	66	65	76	182	166	208	40	152	67
WBGene00019007	14	21	17	24	26	22	80	67	66	68	56	57	75	56	82	32	101	34
WBGene00000896	147	152	137	118	132	128	526	395	437	237	217	286	465	383	516	86	320	121
WBGene00196721	0	0	0	0	0	0	1	0	0	0	0	0	0	0	0	1	0	0
WBGene00006607	407	355	290	306	314	288	949	738	883	423	348	504	900	788	1073	153	577	197
WBGene00019004	438	386	348	423	397	374	1183	1097	1178	642	674	658	1125	1003	1329	230	868	307
WBGene00173303	1	0	0	0	1	0	1	0	1	0	0	2	0	1	3	1	1	0
WBGene00019003	245	255	230	183	177	167	744	735	679	298	307	245	616	585	697	50	242	105
WBGene00000236	216	235	221	239	232	226	532	456	530	368	394	390	435	396	496	78	297	112
WBGene00003184	587	535	473	530	570	519	1423	1273	1436	703	702	902	1298	1264	1581	346	1361	574
WBGene00019002	552	515	494	554	467	406	1620	1632	1787	818	908	1081	1374	1455	1907	259	1174	480
WBGene00019001	383	366	321	388	382	348	1004	1021	876	464	527	573	1007	915	1095	142	636	283
WBGene00002783	207	167	146	145	152	179	779	672	617	256	258	295	616	494	731	70	329	131
WBGene00196124	0	0	1	0	1	0	0	0	1	0	0	2	1	1	0	0	0	0
WBGene00198317	0	0	0	0	0	0	0	0	0	0	0	0	0	0	0	0	0	0
WBGene00197712	0	0	0	0	0	0	0	1	1	1	0	2	0	1	1	0	0	0
WBGene00219955	0	0	0	0	0	0	0	0	0	0	0	0	0	0	0	0	0	0
WBGene00006624	12	14	11	9	9	7	63	57	48	18	43	9	24	29	27	2	16	3
WBGene00199463	0	0	0	0	0	0	0	0	0	0	0	0	0	0	0	0	0	0
WBGene00018582	4	12	10	5	4	5	40	33	20	10	10	11	25	38	39	3	12	6
WBGene00017066	245	207	186	217	223	207	755	693	671	349	342	355	697	586	814	102	497	205
WBGene00219870	0	0	0	0	0	0	0	0	0	0	0	0	0	0	0	0	0	0
WBGene00200203	0	0	0	0	0	0	0	0	0	0	0	0	1	0	0	0	0	0
WBGene00017065	3	0	0	0	0	1	6	9	6	3	0	3	10	12	20	0	7	2
WBGene00196215	0	0	0	0	0	0	0	0	0	0	0	0	0	0	0	0	0	0
WBGene00006645	0	0	3	2	2	3	6	1	4	0	0	1	3	7	1	2	8	4
WBGene00017068	0	0	0	0	0	0	0	0	1	0	0	0	0	0	1	1	0	0
WBGene00000050	9	9	9	6	4	7	29	15	15	20	24	14	19	10	24	7	13	7
WBGene00017064	403	314	294	337	361	283	1297	1143	1185	672	657	615	985	927	1223	146	754	323
WBGene00170698	0	0	0	0	0	0	0	0	0	0	0	0	0	0	0	0	0	0
WBGene00044610	1	0	0	0	0	0	0	0	0	0	0	0	0	1	1	0	0	0
WBGene00017063	27	7	9	21	5	4	20	9	24	13	9	6	55	26	91	11	53	9
WBGene00200833	0	0	0	0	0	0	0	0	0	0	0	0	0	0	0	0	0	0
WBGene00006625	1	0	1	2	1	2	5	7	5	6	5	2	10	7	22	4	20	18
WBGene00195178	3	3	6	8	4	2	23	5	29	44	5	6	12	7	27	26	84	11
WBGene00022633	2	4	1	0	1	0	7	3	5	1	1	0	11	12	29	1	5	3
WBGene00198736	0	0	0	0	0	0	0	0	0	0	0	0	0	0	0	0	0	0
WBGene00022632	10	2	4	2	1	1	6	10	8	13	1	5	22	10	27	1	18	7
WBGene00195336	0	0	0	0	0	0	0	0	0	0	0	0	0	0	0	0	0	0
WBGene00200364	0	0	0	0	0	0	0	0	0	0	0	0	0	0	0	0	0	0
WBGene00022634	22	4	9	17	10	10	15	6	18	21	3	7	19	9	39	5	35	13
WBGene00022631	2	1	0	0	4	1	4	0	2	1	1	1	2	5	6	1	7	4
WBGene00022635	10	1	6	8	6	3	23	11	17	9	9	5	21	22	32	7	21	6
WBGene00197788	0	0	0	0	0	0	0	0	0	0	0	0	0	0	0	0	0	0
WBGene00015907	4	1	1	2	0	0	31	2	25	17	4	7	6	3	7	6	17	5
WBGene00015908	9	6	8	8	7	5	27	6	38	21	11	18	5	10	16	16	26	15
WBGene00199148	0	0	0	0	0	0	0	0	0	0	0	0	0	0	0	0	0	0
WBGene00020712	0	1	0	1	0	0	4	2	3	4	3	2	6	5	4	0	3	0
WBGene00200159	0	0	0	0	0	0	0	1	0	0	0	0	0	0	0	0	0	0
WBGene00020713	1	0	2	6	2	1	58	9	48	27	5	29	15	2	23	12	36	10
WBGene00020714	1	2	1	0	1	2	8	6	6	0	0	4	9	5	12	0	2	5
WBGene00255606	1	0	0	0	0	2	1	3	3	1	3	1	3	7	7	0	3	1
WBGene00255605	4	2	4	3	1	1	11	14	11	0	1	1	12	19	16	0	7	2
WBGene00020711	0	0	0	0	0	0	0	0	0	0	0	0	0	0	0	0	0	0
WBGene00020710	33	39	20	32	31	40	74	70	40	31	52	38	105	100	135	16	66	44
WBGene00020709	281	264	222	241	239	247	889	788	822	424	456	424	777	704	956	130	525	208
WBGene00020933	288	295	232	261	274	217	684	601	551	374	363	352	586	489	633	106	375	164
WBGene00303103	0	0	0	0	0	0	0	0	0	0	0	0	0	0	0	0	0	0
WBGene00003170	1	7	12	5	10	8	25	14	12	27	29	26	17	20	23	9	32	20
WBGene00002258	1	0	0	0	1	0	2	3	0	0	1	0	9	4	5	0	2	0
WBGene00007057	1	0	0	0	0	0	0	1	0	1	2	0	3	0	5	1	9	2
WBGene00002257	6	4	6	5	0	2	6	14	1	1	5	0	17	8	15	3	11	5
WBGene00004883	311	281	259	270	236	214	1006	1017	1004	447	500	486	830	872	1035	93	434	199
WBGene00020932	432	448	343	380	323	283	1093	1009	1035	409	489	520	987	989	1243	102	602	258
WBGene00020931	92	93	69	93	80	81	202	179	188	98	104	82	206	193	215	29	132	50
WBGene00020937	27	18	14	40	22	15	76	59	54	61	60	57	41	43	61	18	71	27
WBGene00006773	291	359	237	268	306	234	757	679	740	327	280	371	793	724	995	96	476	198
WBGene00020935	975	941	845	868	903	810	2400	2718	3100	935	1090	1345	1854	2150	2972	284	1562	582
WBGene00020936	392	420	344	358	379	324	1043	981	1121	495	500	694	996	931	1356	186	834	375
WBGene00200700	0	0	0	0	0	0	0	0	0	1	0	0	1	1	0	0	2	0
WBGene00001682	82	81	68	92	81	62	169	156	203	105	80	97	172	160	232	25	145	56
WBGene00017240	40	29	34	36	73	46	98	82	66	110	103	68	63	59	58	41	64	19
WBGene00017239	94	82	91	104	127	99	255	213	238	154	190	154	261	255	306	57	253	99
WBGene00006819	30	36	22	33	26	28	46	46	20	40	33	24	151	159	168	26	144	49
WBGene00219882	0	0	0	0	0	0	0	0	0	0	0	0	0	0	0	0	0	0
WBGene00004111	127	117	107	149	136	102	440	414	411	390	343	390	386	385	517	155	489	204
WBGene00000871	596	519	454	520	496	434	1476	1485	1466	651	693	714	1373	1327	1745	177	916	435
WBGene00022955	0	0	0	0	0	0	0	0	0	0	0	0	0	0	0	0	0	0
WBGene00016491	5	5	3	8	5	1	20	12	16	9	4	11	24	15	15	9	30	4
WBGene00016492	35	50	36	60	57	57	159	164	124	189	193	144	124	109	121	45	138	29
WBGene00016493	141	139	129	180	187	152	254	217	193	121	133	153	262	211	289	62	268	93
WBGene00201755	0	0	1	1	0	0	4	1	0	0	1	0	0	0	0	0	0	0
WBGene00004110	616	539	459	565	530	467	1999	1827	1766	899	999	985	1631	1437	1980	279	1245	509
WBGene00016494	132	124	95	158	154	158	423	368	335	410	355	366	355	322	429	132	565	176
WBGene00017098	148	141	120	119	127	110	393	285	374	151	152	169	362	316	473	64	271	106
WBGene00304811	35	30	29	36	35	32	72	61	62	74	90	63	69	72	72	17	69	20
WBGene00019324	0	2	2	4	3	0	5	5	7	6	6	4	5	9	9	2	11	5
WBGene00196417	0	0	0	0	0	0	0	0	0	0	0	0	0	0	0	0	0	0
WBGene00006740	603	521	464	616	537	589	1457	1334	1465	814	888	966	1397	1524	1975	379	1355	611
WBGene00019323	717	653	542	617	574	557	1779	1630	1901	804	783	1147	1471	1450	2040	216	1145	424
WBGene00004778	338	452	352	387	402	370	1581	1482	1141	587	758	436	779	496	630	95	145	37
WBGene00195749	0	0	0	0	0	0	0	0	0	0	0	0	0	0	0	0	0	0
WBGene00202230	0	0	0	0	0	0	1	1	0	0	1	0	0	0	0	0	0	0
WBGene00201440	0	0	0	0	0	0	0	0	0	0	0	0	0	0	0	0	0	0
WBGene00220000	0	0	0	0	0	0	2	1	0	3	1	1	4	0	2	0	1	0
WBGene00019322	96	103	98	105	102	91	359	289	282	195	194	183	330	234	331	53	229	87
WBGene00001056	335	341	277	339	302	280	950	844	989	418	437	486	914	774	1151	167	688	312
WBGene00001075	3	6	2	3	3	5	4	4	3	17	6	14	7	8	13	9	28	3
WBGene00019248	11	8	12	5	10	11	17	13	14	24	5	13	18	25	26	16	40	11
WBGene00305483	0	0	0	0	0	0	0	0	0	0	0	0	0	0	0	0	0	0
WBGene00201494	76	25	38	146	78	89	19	10	11	31	32	73	49	82	97	103	246	59
WBGene00194992	84	64	67	69	74	60	74	90	76	75	55	116	165	192	163	47	219	47
WBGene00019247	772	683	661	660	619	511	2423	2214	2462	1109	1186	1472	2010	1987	2655	343	1530	765
WBGene00019246	308	275	217	288	300	259	815	669	822	412	373	494	800	667	943	153	582	244
WBGene00019245	386	384	350	411	355	326	784	765	820	332	370	437	773	762	1030	104	570	266
WBGene00001598	1880	1645	1545	1777	1632	1516	5993	5287	5235	3071	3369	3770	4727	4479	5592	963	3866	1525
WBGene00219733	0	0	0	0	0	0	1	1	2	0	0	0	2	0	1	0	0	1
WBGene00200037	0	0	0	0	0	0	0	0	0	0	0	0	0	0	0	0	0	0
WBGene00200648	0	0	0	0	0	0	0	0	0	0	0	0	0	0	0	0	0	0
WBGene00044898	18	18	18	3	1	5	37	31	10	4	6	2	78	95	96	5	13	19
WBGene00199300	0	0	0	0	0	0	0	0	0	0	0	0	0	0	0	0	0	0
WBGene00020660	0	0	0	0	0	0	0	0	0	0	0	0	0	0	0	0	0	0
WBGene00306081	8	1	1	2	1	1	17	2	15	11	1	4	16	7	22	8	28	5
WBGene00020661	13	1	7	2	0	3	14	5	21	22	4	3	16	5	14	5	16	5
WBGene00020659	5	0	1	6	2	2	7	2	12	11	2	5	7	8	18	3	14	8
WBGene00006423	112	88	88	53	23	36	419	277	296	191	152	132	517	438	616	31	124	85
WBGene00197432	0	0	0	0	0	0	0	0	0	0	0	0	0	0	0	0	0	0
WBGene00196658	0	0	0	0	0	0	0	0	0	0	0	0	0	0	0	0	0	0
WBGene00195861	1	0	0	0	0	0	0	0	0	0	0	0	0	0	0	0	0	0
WBGene00016742	9	3	6	6	5	3	6	3	15	9	3	2	17	13	34	8	21	6
WBGene00201916	0	0	0	0	0	0	0	0	0	0	0	0	0	0	0	0	0	0
WBGene00016743	9	6	14	2	2	11	21	15	14	11	5	7	20	11	32	0	17	4
WBGene00004879	236	267	219	216	185	193	997	922	849	454	533	449	734	752	927	124	482	260
WBGene00016741	285	240	193	274	275	232	633	566	647	357	299	390	589	525	775	152	670	243
WBGene00016740	234	239	190	210	242	212	679	592	661	432	372	393	627	598	840	174	639	314
WBGene00016744	2	2	1	2	0	2	8	3	4	2	2	2	3	6	9	0	7	0
WBGene00016746	33	29	31	40	37	22	105	85	81	66	47	71	104	85	114	13	80	31
WBGene00016745	12	18	7	21	17	71	38	36	22	51	64	66	67	34	46	62	228	23
WBGene00020399	296	300	253	287	276	261	675	618	667	350	322	423	774	695	907	152	638	246
WBGene00020398	257	237	206	248	245	216	831	708	738	400	467	377	771	740	862	115	446	187
WBGene00197457	0	0	0	0	0	0	0	0	0	0	0	0	0	0	0	0	0	0
WBGene00196234	0	0	0	0	0	0	0	0	0	0	2	0	0	0	0	0	1	0
WBGene00020400	0	1	1	1	1	0	3	2	2	2	2	1	3	3	4	0	4	4
WBGene00020401	45	54	38	110	60	74	172	199	173	238	354	289	167	175	178	66	165	114
WBGene00020402	37	23	20	49	35	27	114	92	108	54	60	53	99	100	122	14	76	36
WBGene00305597	0	0	0	0	0	0	0	0	0	0	0	0	0	0	0	0	0	0
WBGene00020403	1177	1119	1097	1191	1024	1044	3366	3093	3090	1596	1799	1681	3359	3364	4295	493	2220	1070
WBGene00020397	70	89	59	145	151	150	193	209	149	302	367	312	207	208	233	174	567	199
WBGene00020404	304	266	255	272	214	206	987	794	811	402	399	420	887	806	1096	111	493	180
WBGene00016260	24	20	17	16	6	10	134	139	85	37	48	29	115	123	144	6	27	16
WBGene00016261	164	151	136	158	139	147	475	463	484	234	265	257	419	436	556	64	340	134
WBGene00016262	0	8	3	7	8	12	12	8	6	23	19	26	4	8	10	18	30	7
WBGene00016263	165	181	147	150	160	146	586	532	416	310	371	278	530	472	581	91	345	163
WBGene00016266	5	2	3	8	3	1	4	4	8	8	1	7	10	10	27	5	24	6
WBGene00197965	0	0	0	0	0	0	0	0	0	0	0	0	0	0	0	0	0	0
WBGene00016265	2	5	2	2	0	0	7	10	3	3	2	3	11	8	9	1	2	2
WBGene00016264	241	125	96	211	287	273	519	421	358	1013	1098	891	670	881	1028	558	2415	898
WBGene00198651	0	0	0	0	0	0	0	0	0	0	0	0	0	1	1	0	1	1
WBGene00010371	348	180	214	93	90	183	627	596	558	332	406	377	588	919	885	105	716	251
WBGene00010370	83	94	63	77	87	80	183	266	190	115	267	125	133	219	206	32	162	47
WBGene00010369	442	405	353	421	415	373	1267	1213	1179	624	626	657	1027	942	1375	168	733	267
WBGene00271648	2	2	4	6	3	2	6	11	4	3	8	3	4	5	4	2	2	0
WBGene00003964	405	384	353	315	300	278	963	819	911	388	413	490	967	880	1141	98	524	233
WBGene00201458	2	0	1	0	1	1	3	3	0	0	2	5	7	2	6	0	1	1
WBGene00200247	3	1	1	3	2	1	8	4	2	8	10	9	8	8	12	3	10	3
WBGene00008852	220	211	215	241	224	193	708	640	776	340	323	450	704	601	882	100	550	231
WBGene00202085	0	0	0	0	0	0	0	0	1	0	0	0	0	1	0	0	0	0
WBGene00201270	0	0	0	0	0	0	0	0	0	0	0	0	0	0	0	0	1	0
WBGene00196993	0	0	0	0	0	0	0	0	0	1	0	0	1	0	0	0	1	0
WBGene00171346	0	0	0	0	0	0	0	0	0	0	0	0	0	0	0	0	0	0
WBGene00004773	33	21	34	9	11	5	42	50	53	12	7	9	114	63	101	4	19	4
WBGene00196188	0	0	0	0	0	0	0	0	0	0	0	0	0	0	0	0	0	0
WBGene00044764	4	2	0	2	2	3	2	2	3	10	8	5	7	7	12	4	10	0
WBGene00044988	0	0	0	0	0	0	0	0	0	0	0	0	0	0	0	0	0	0
WBGene00012164	65	76	53	92	92	80	166	144	119	115	132	125	120	102	139	52	151	64
WBGene00007024	452	408	358	391	394	384	1078	963	1007	455	455	695	1216	1022	1388	219	946	340
WBGene00195257	34	5	9	20	6	6	17	6	26	13	10	8	46	24	62	20	41	13
WBGene00012165	1	5	0	2	0	0	6	4	7	1	3	7	6	7	10	1	6	2
WBGene00198586	0	0	0	0	0	0	1	0	0	0	0	0	0	0	0	0	0	0
WBGene00012166	200	164	142	163	152	160	415	379	337	204	228	205	351	344	402	76	273	122
WBGene00012167	205	179	172	188	169	155	462	389	505	246	231	282	383	394	543	62	312	122
WBGene00012168	0	0	0	3	2	0	11	0	6	7	5	3	4	4	4	0	4	0
WBGene00168761	0	0	0	0	0	0	0	0	0	0	0	0	0	0	0	0	0	0
WBGene00002198	34	34	33	18	20	20	96	93	88	44	37	36	104	85	112	13	73	18
WBGene00009050	366	325	318	357	328	293	907	650	787	482	383	568	938	702	993	208	695	244
WBGene00305365	0	0	1	10	3	5	2	0	0	0	0	0	0	1	0	1	6	1
WBGene00003815	330	264	222	319	284	261	836	705	802	456	388	529	716	551	816	111	517	212
WBGene00009051	59	44	41	66	49	57	145	92	99	88	68	78	116	108	152	33	190	48
WBGene00004186	390	366	308	360	352	285	1149	1201	1119	495	533	552	1023	1087	1412	149	781	252
WBGene00044964	0	0	0	0	0	0	0	0	0	0	0	0	0	0	0	0	0	0
WBGene00009052	418	373	344	409	410	374	960	878	857	734	785	802	927	850	1142	214	888	331
WBGene00009055	42	52	34	19	36	44	83	86	79	47	11	14	84	71	98	15	88	28
WBGene00043279	160	134	140	183	135	148	358	332	335	264	164	191	420	374	492	255	681	194
WBGene00009054	92	94	78	133	111	110	228	176	187	246	244	214	268	212	311	73	266	127
WBGene00009056	2	1	1	4	3	2	2	2	3	9	4	2	1	1	0	0	7	1
WBGene00077767	1	3	1	4	6	1	13	15	9	10	15	6	12	14	20	3	16	5
WBGene00197772	0	0	0	1	1	0	1	1	0	0	0	0	0	0	1	0	0	0
WBGene00000636	130	191	135	380	471	329	559	567	374	932	1224	1106	502	647	593	412	1563	578
WBGene00001643	2	1	0	1	1	0	5	2	4	2	1	1	8	8	16	0	0	0
WBGene00001644	0	0	1	1	0	1	4	0	0	2	1	3	3	4	3	0	4	1
WBGene00010740	0	0	1	0	1	1	0	0	1	2	0	0	2	1	3	0	0	2
WBGene00220018	0	0	0	0	0	0	0	0	1	0	0	0	0	0	0	0	0	0
WBGene00001614	0	0	0	0	0	0	2	1	3	2	2	3	4	1	4	0	10	0
WBGene00173107	0	0	0	0	0	0	0	0	0	0	0	0	0	0	0	0	0	0
WBGene00219281	0	0	0	0	1	0	2	1	0	2	0	0	0	0	1	0	1	0
WBGene00006753	319	290	259	376	366	359	774	611	497	558	497	386	964	942	1052	191	808	314
WBGene00006394	126	91	111	119	150	99	385	423	461	171	234	281	337	358	514	79	450	168
WBGene00010738	20	18	15	9	17	10	34	30	24	17	13	15	47	52	69	6	52	12
WBGene00010427	142	120	106	119	119	103	383	381	316	164	179	154	291	289	368	27	194	72
WBGene00220019	0	0	0	0	0	0	0	0	0	0	0	0	0	0	0	0	0	0
WBGene00305486	0	0	0	0	0	0	0	0	0	0	0	0	0	0	0	0	0	0
WBGene00010645	117	115	93	119	112	110	369	296	281	199	217	180	282	259	359	45	209	102
WBGene00010641	291	298	228	265	308	253	944	745	784	537	490	527	886	727	1067	150	631	250
WBGene00220010	0	0	0	0	0	0	0	0	0	0	0	0	0	0	0	0	0	0
WBGene00006963	344	326	262	323	270	260	817	811	841	373	431	448	807	809	1049	104	603	252
WBGene00010642	48	61	40	76	76	62	148	131	108	186	171	164	156	132	132	80	349	66
WBGene00010643	38	11	27	32	23	25	34	16	43	13	4	11	63	54	124	7	40	29
WBGene00010644	1	1	0	0	0	0	0	1	1	0	3	0	2	1	2	1	2	0
WBGene00010870	1	0	0	0	0	0	2	0	3	0	0	3	0	2	1	2	0	1
WBGene00194654	3	1	2	4	3	2	6	1	8	6	1	2	9	7	22	15	43	9
WBGene00199992	0	0	0	0	0	0	0	0	0	1	0	0	1	0	0	1	0	0
WBGene00010869	76	49	75	21	27	65	192	161	156	142	101	98	171	271	280	40	270	77
WBGene00199469	0	0	0	0	0	0	0	0	0	0	0	0	0	0	0	0	0	0
WBGene00201676	0	0	0	0	0	0	0	0	0	0	0	0	0	1	0	0	0	0
WBGene00010873	0	1	0	0	2	0	3	1	0	3	1	2	1	1	3	0	2	0
WBGene00010871	12	1	2	10	2	2	12	4	13	13	5	6	29	10	24	4	30	3
WBGene00010872	22	17	12	32	18	27	38	40	29	32	39	32	46	41	64	4	21	9
WBGene00001949	57	59	48	49	50	43	159	208	219	76	98	120	196	163	257	25	111	53
WBGene00200854	0	0	0	0	0	0	0	0	0	0	0	0	0	0	0	0	0	0
WBGene00000637	0	0	2	2	0	1	3	0	3	0	0	0	3	5	6	0	4	1
WBGene00007252	28	25	25	7	10	11	79	68	51	16	15	6	246	303	248	7	43	20
WBGene00007253	6	1	3	2	1	2	13	5	5	7	1	4	16	14	13	2	7	5
WBGene00201710	0	0	0	0	0	0	0	0	0	0	0	0	1	0	0	1	2	0
WBGene00007254	8	7	5	5	3	0	22	26	26	6	8	8	44	46	64	1	5	0
WBGene00003622	547	514	441	571	566	535	1744	1513	1522	1003	1070	924	1366	1351	1695	293	1156	474
WBGene00007255	82	82	68	71	68	71	309	296	247	101	118	98	240	220	289	39	128	59
WBGene00007256	390	354	299	359	358	307	1022	878	1006	513	455	562	899	845	1137	165	713	265
WBGene00007257	2	1	1	3	0	3	6	3	6	7	7	7	4	7	6	1	8	1
WBGene00007258	1293	1223	1031	1263	1139	969	3008	3314	3771	1385	1550	1937	2574	2878	4003	559	2432	1222
WBGene00011062	55	47	65	71	61	56	194	187	196	98	115	117	193	192	245	48	157	78
WBGene00171678	0	1	0	0	0	0	0	0	0	0	0	0	0	0	0	0	0	0
WBGene00011061	869	801	683	850	759	688	2850	2982	2883	1082	1081	1491	2164	2007	2550	263	1349	603
WBGene00000963	1	0	2	1	4	0	8	5	13	5	5	3	9	8	4	0	4	3
WBGene00011063	134	164	113	176	153	125	298	238	229	128	156	194	324	296	320	52	269	111
WBGene00011065	47	34	38	39	45	47	102	81	64	81	48	40	71	64	68	20	77	16
WBGene00011064	316	266	247	263	267	239	638	654	716	291	259	400	490	459	696	73	436	166
WBGene00003041	648	625	566	575	561	505	1341	1375	1601	654	708	894	1216	1318	1743	226	1148	448
WBGene00000275	1905	1772	1697	1847	1691	1488	5243	5461	6012	2184	2579	3432	4211	4645	6050	724	3525	1440
WBGene00011066	395	395	352	340	331	328	1259	1006	1021	618	688	511	1108	998	1301	142	593	286
WBGene00002348	1	1	0	1	0	2	8	8	8	5	9	7	11	10	14	3	10	2
WBGene00200672	0	0	0	0	0	0	0	0	0	0	0	0	0	0	0	0	0	0
WBGene00202365	0	0	0	0	0	0	0	0	0	0	0	0	0	0	0	0	0	0
WBGene00006656	3	0	1	3	4	3	2	2	9	5	2	3	9	8	12	4	7	1
WBGene00009001	2	3	1	0	3	3	5	6	4	2	2	2	10	10	11	2	6	0
WBGene00077548	15	1	3	6	3	2	11	3	13	11	4	0	14	7	18	1	7	5
WBGene00014343	0	0	0	0	0	0	0	0	0	0	0	0	0	0	0	0	0	0
WBGene00167822	0	0	0	0	0	0	0	0	0	0	0	0	0	0	0	0	0	0
WBGene00009002	40	57	56	42	52	49	228	197	182	108	107	98	170	178	209	39	188	58
WBGene00004324	498	444	402	420	428	347	1190	1176	1449	548	639	663	1103	1139	1603	208	869	338
WBGene00009004	116	104	102	105	112	101	285	240	245	182	157	198	250	229	278	68	281	129
WBGene00009005	42	66	52	62	92	86	316	301	251	290	379	279	345	318	301	136	487	161
WBGene00171935	0	0	0	0	0	0	0	0	0	0	0	0	0	0	0	1	0	0
WBGene00200519	0	0	0	0	0	0	0	0	0	0	0	0	0	0	0	0	0	0
WBGene00199718	0	0	0	0	0	0	0	0	0	0	0	0	0	0	0	0	0	0
WBGene00008762	20	20	15	4	4	0	69	95	46	9	12	7	158	146	162	1	18	13
WBGene00005131	0	1	0	1	0	0	2	0	2	0	0	0	1	0	0	0	0	0
WBGene00008770	0	0	0	0	0	0	0	1	0	0	1	0	0	0	0	0	0	0
WBGene00008763	3	3	5	2	3	1	20	19	17	22	16	13	20	11	20	8	27	4
WBGene00008764	232	224	189	205	176	176	804	617	619	336	308	301	684	564	783	99	394	158
WBGene00008765	140	153	133	156	145	116	441	322	384	197	170	228	372	296	399	59	261	124
WBGene00008766	186	188	140	198	161	143	558	511	519	278	335	352	457	498	655	157	501	249
WBGene00008767	580	587	547	507	450	440	1429	1387	1512	584	586	719	1307	1307	1694	183	826	346
WBGene00303055	0	0	0	0	0	0	0	0	0	0	0	0	0	0	0	0	0	0
WBGene00008769	242	215	187	239	218	207	712	649	694	389	446	459	576	605	735	97	466	184
WBGene00001136	11	16	11	19	15	20	51	39	25	48	73	51	58	37	48	12	64	19
WBGene00003236	100	88	67	77	94	63	216	212	225	105	106	148	190	150	246	55	174	72
WBGene00008768	59	67	51	57	59	62	151	129	145	77	83	78	124	104	146	23	107	28
WBGene00009915	116	117	95	121	104	93	292	228	271	164	146	140	307	228	385	45	195	103
WBGene00001680	171	171	133	41	28	40	764	674	547	50	112	42	579	570	636	4	46	25
WBGene00009916	0	0	0	0	1	0	0	2	3	1	1	0	3	0	3	0	1	0
WBGene00169054	0	0	0	0	0	0	0	0	0	0	0	0	0	0	0	0	0	0
WBGene00219591	0	0	0	0	0	0	0	0	1	0	0	0	0	0	1	0	1	0
WBGene00009917	74	56	41	102	102	72	410	417	370	685	616	565	206	220	310	77	293	196
WBGene00009918	137	119	99	142	134	115	302	254	278	142	153	204	247	294	362	62	287	93
WBGene00009919	356	351	303	330	336	331	1069	872	819	580	605	504	912	789	1078	159	578	288
WBGene00002136	212	232	196	217	200	182	544	484	491	272	226	269	492	415	551	68	290	95
WBGene00008541	30	18	17	36	26	22	85	39	77	105	61	75	49	41	61	21	62	16
WBGene00305342	4	0	1	0	1	1	0	0	0	0	0	0	0	2	1	0	0	0
WBGene00008542	4	9	9	1	0	1	18	10	13	4	9	1	11	7	15	0	4	1
WBGene00008543	3	5	8	0	0	1	33	14	20	6	4	3	29	25	36	0	4	2
WBGene00006306	20	8	15	1	0	3	62	44	62	3	3	6	70	58	84	0	7	2
WBGene00219578	0	0	0	0	0	0	0	0	0	0	0	0	0	0	0	0	0	0
WBGene00006754	0	1	3	2	1	3	16	8	9	9	12	12	19	12	18	3	23	4
WBGene00007597	5	3	5	7	4	3	26	10	31	28	4	13	25	9	25	7	35	5
WBGene00000612	0	0	0	0	0	0	0	1	1	5	2	2	2	1	0	2	8	3
WBGene00168081	0	0	0	0	0	0	0	0	0	0	0	0	0	0	1	0	0	0
WBGene00004944	4	2	1	3	1	1	19	8	13	9	8	9	22	13	32	2	17	4
WBGene00219817	0	0	0	0	0	0	0	0	0	0	0	0	0	0	0	0	0	0
WBGene00007598	3	4	6	8	6	4	9	4	2	11	2	6	21	11	24	2	34	3
WBGene00167193	0	0	0	0	0	0	0	0	0	0	0	0	0	0	0	0	0	0
WBGene00000596	0	0	2	5	1	2	1	1	1	2	2	2	3	3	4	3	8	1
WBGene00000638	1	0	0	2	0	1	1	0	0	0	0	0	1	1	0	0	3	1
WBGene00007599	1	1	0	1	0	1	2	1	2	3	2	0	4	3	6	2	6	0
WBGene00006752	8	9	5	8	3	5	32	37	30	11	11	14	33	50	54	2	28	8
WBGene00004958	4	1	4	3	4	0	15	4	17	12	5	8	15	6	40	12	34	12
WBGene00003074	194	204	145	192	181	190	476	468	418	259	251	227	404	403	581	68	361	138
WBGene00013994	402	401	364	434	416	335	1467	1322	1512	708	672	818	999	1008	1529	165	832	340
WBGene00012136	282	226	210	236	223	148	597	637	765	250	274	290	443	508	719	63	310	134
WBGene00198042	0	0	0	0	2	0	2	1	0	0	0	0	1	1	1	0	2	0
WBGene00012137	9	5	5	0	0	1	18	8	13	1	3	3	40	44	41	0	2	1
WBGene00012138	4	2	5	6	0	5	25	15	29	19	9	7	18	17	36	9	32	9
WBGene00012139	142	118	119	138	173	149	360	354	301	297	310	254	431	363	416	96	415	109
WBGene00271567	1	0	0	1	0	0	1	2	0	1	3	1	1	0	3	0	3	0
WBGene00012140	5	5	3	4	3	2	15	9	10	7	7	6	22	10	14	2	9	5
WBGene00007042	944	922	828	870	909	727	2920	2855	3345	1286	1395	1662	2473	2349	3403	430	1882	766
WBGene00219833	2	0	0	0	0	0	2	6	2	1	3	3	2	2	5	0	2	0
WBGene00007742	1	0	0	2	3	0	9	4	8	6	5	9	4	5	7	0	4	0
WBGene00007740	1	1	3	0	0	1	9	1	12	8	3	4	1	1	5	0	2	1
WBGene00007741	2	1	3	0	2	1	9	9	5	3	1	5	4	5	7	1	5	1
WBGene00170426	0	0	0	0	0	0	0	0	0	0	0	0	1	0	0	0	0	0
WBGene00077553	0	0	1	0	0	2	0	0	0	2	1	0	0	1	3	2	8	2
[truncated: 46,022 more rows]
