# Supplementary material for: Neuronal RNAi and oxygen-sensing circuit shape germline resilience to heat stress
Source: Curr Biol. 2026 Jul 20;36(14):3566–3579.e5. doi: 10.1016/j.cub.2026.06.016 (PMC13399994; doi:10.1016/j.cub.2026.06.016)
Supplement: Data S3. Read counts of mRNA in WT, rde-4(ne299), rde-4(ne299) + neuronal rde-4(+) at 20°C and 25°C, related to Figure 2 [file mmc4.xlsx]

## Sheet: kallisto_output_scaled_per_gene
Gene ID	3374_20	3375_20	N24_25	N25_25	164_25	3374_25	3375_25	3376_25	3371_20	3373_20	N21_25	N22_25	161_25	163_25
WBGene00000001	691.374	1017.52	890.338	1108.93	2536.54	1461.2	1077.07	730.907	1609.55	1712.69	1419.31	1305.29	1556.22	1573.67
WBGene00000002	42.2812	62.5716	178.826	155.838	242.938	112.16	64.0504	44.8946	69.1177	74.7067	206.195	359.914	226.35	167.901
WBGene00000003	53.6744	110.196	173.167	141.532	165.835	127.286	108.113	52.6242	121.308	115.291	167.576	241.017	87.3115	82.6539
WBGene00000004	144.553	208.961	579.86	451.754	536.381	313.774	219.884	159.04	180.414	184.591	230.175	305.602	154.907	242.851
WBGene00000005	80.3618	147.321	126.129	177.625	218.493	185.51	122.312	95.3396	250.822	227.779	332.764	387.434	75.9515	163.524
WBGene00000006	41.0721	72.8075	82.8648	84.7624	99.8554	91.2823	47.4973	32.6746	49.376	26.9806	81.7607	96.9335	46.404	30.53
WBGene00000007	81.8376	145.439	121.574	148.547	182.991	115.244	73.8334	62.5362	261.561	222.438	441.517	417.127	369.644	158.185
WBGene00000008	10.3876	7.36538	0.753933	0.735415	13.3051	8.84841	7.60721	3.01425	8.40228	8.07542	3.08758	9.7507	3.02505	1.2726
WBGene00000009	9.93416	23.5211	25.6262	16.6612	27.4068	3.3141	7.83486	4.65599	27.9697	34.5767	33.7315	27.9084	121.568	3.9339
WBGene00000010	433.712	584.855	447.841	672.343	1344.73	920.061	657.409	424.538	629.57	568.506	515.967	402.186	488.337	509.415
WBGene00000012	140.789	262.47	66.7473	26.8924	117.524	124.407	66.6535	54.8747	139.878	197.469	80.1309	44.1973	109.62	59.9664
WBGene00000013	70.1069	56.8205	128.704	227.678	190.227	302.123	189.919	123.969	77.4848	190.301	1056.47	995.206	808.543	370.62
WBGene00000014	0	0	0	0	0	0	0	0	0	8.18772	0	26.8095	0	7.81946
WBGene00000015	0	0	0	0	0	0	0	0	0	0	24.9173	3.50135	3.94406	0
WBGene00000016	29.0522	27.0401	18.2716	2.1978	42.5012	175.347	73.3775	69.7287	28.0284	17.8442	19.5307	31.9985	7.54741	19.8027
WBGene00000017	27.5826	31.3912	33.7804	32.6186	50.4918	170.096	88.66	79.774	44.175	14.4618	31.7261	30.2327	23.073	3.23158
WBGene00000018	130.877	146.737	323.35	233.722	399.422	291.955	190.207	143.093	112.764	103.085	136.625	146.133	141.41	122.706
WBGene00000019	12.4575	17.6933	6.20458	6.73324	21.6579	13.7178	9.63177	6.90216	17.7185	13.6333	8.7637	7.55733	11.622	7.0407
WBGene00000020	61.9647	74.0619	84.0675	79.3851	164.141	154.598	87.8413	68.9594	35.4522	28.9028	78.4356	45.6878	34.1035	33.3144
WBGene00000021	0.682765	2.02242	0.461568	0.452377	0.719795	1.2315	1.63294	0.695602	3.14114	2.61612	0.372634	0.328763	0.366817	0.385998
WBGene00000022	198.313	270.029	308.347	334.693	274.389	331.889	176.72	159.488	128.676	127.386	306.113	176.218	48.5538	67.5521
WBGene00000023	22.094	30.9179	9.78777	7.24886	45.6795	48.2834	25.9443	16.8288	18.314	19.5402	6.49477	6.35052	14.6892	14.1846
WBGene00000024	0	3.70469	19.5234	2.37921	8.44323	1.7358	0.0100339	0	0	0	0.66739	1.17014	0	0
WBGene00000025	0	1.9014	1.29839	0	2.69651	0.692692	0	1.94864	0	0	0	0	1.0399	0
WBGene00000026	0	1.21091	1.23571	0	0	0	0	0	0	0	0	0	1.00062	0
WBGene00000027	0	3.31008	0	2.19074	0	1.20193	1.13545	0	0	0.940133	0	0	0	0.95722
WBGene00000028	0	0	0	0	0	0	0	0	0	0	0	0	0	0
WBGene00000029	0	0	0	0	0	1.3e-06	1.00771	0	1.72006	0	0	0	0	0
WBGene00000030	0	0	3.6062	0.931648	4.83024	1.64281	0	1.99577	0	0	3.34845	0	0	0
WBGene00000031	5.18223	1.46977	207.8	39.5569	5.08596	5.43186	6.07221	5.05025	0	0	6.90147	4.86433	2.38393	1.25362
WBGene00000032	1.89449	0	7.92427	18.7573	22.1807	0	8.74157	13.4518	3.31358	4.79589	11.9043	0	9.31269	22.0322
WBGene00000033	6.27854	7.13449	36.4781	9.77114	1.89254	0	0.919673	0.910088	0	0	1.50049	0	0	0
WBGene00000034	6.26726	5.34117	152.932	42.5615	13.224	1.94234	6.42613	5.45077	3.91103	5.27797	8.98624	5.90203	5.86111	3.0816
WBGene00000035	31.0839	40.5817	95.0763	72.0061	118.362	97.2498	63.7288	47.8831	47.8534	50.3662	98.1848	124.322	113.25	56.999
WBGene00000036	55.4651	109.825	179.277	168.044	247.812	154.414	84.7898	91.557	74.2298	75.435	160.645	131.787	160.525	63.8977
WBGene00000037	14.639	13.0439	212.992	119.622	48.8848	27.4851	13.006	10.4234	15.6514	13.7565	43.5034	93.907	32.8333	20.8076
WBGene00000038	2.25185	2.78897	7.43114	5.5851	4.74967	6.0995	4.03993	1.14475	1.46616	0.936228	0.931673	0.81894	0.914323	0.961792
WBGene00000039	81.4989	77.5307	771.454	504.326	267.496	47.7124	52.6306	31.4315	51.8842	69.1703	132.521	291.528	54.0008	78.4083
WBGene00000040	1921.56	2894.32	2728.25	2933.74	4630.01	3292.76	2120.41	1592.94	2323.64	2024.94	2572.04	2094.25	1706.3	1512.18
WBGene00000041	6948.96	10296.2	10014.3	11891.3	19524.3	12047.2	7514.54	5438.1	9747.95	7916.16	11259	8321.55	9965.13	7139.5
WBGene00000042	1.6635	4.39491	16.3275	13.7536	5.84782	6.00766	3.97919	4.51042	2.40649	8.29676	16.0549	25.8076	4.05182	4.73581
WBGene00000043	0.664746	2.63739	10.8041	7.25056	2.1034	0.720487	1.36303	0	6.36024	4.43917	8.27802	23.2578	2.16432	4.55288
WBGene00000044	7.89864	10.239	10.4899	12.0529	33.9628	40.1626	29.2762	22.2331	12.6699	9.61553	13.5942	28.7523	14.3233	19.742
WBGene00000045	0.661656	0	2.01632	1.31217	3.48936	3.58565	0.678349	1.34464	4.02837	0	3.84473	2.89352	2.69263	2.83211
WBGene00000046	1.30085	1.29009	15.8561	7.73988	2.05806	4.22958	3.33416	3.30477	3.39358	4.8838	5.39731	41.7081	5.82176	5.56675
WBGene00000047	12.3782	22.0893	85.4869	56.4734	18.2772	19.9216	13.3247	3.86519	22.0525	28.3654	62.08	129.8	14.594	28.0549
WBGene00000048	2.27888	5.6453	39.3384	22.0427	8.41182	8.02477	9.92909	2.89613	4.45185	4.26469	9.43066	21.9656	12.0308	9.73485
WBGene00000049	2.62224	0	2.6636	7.15072	4.14863	2.13153	4.03259	3.33075	4.56091	2.73519	6.52899	5.25526	8.53587	5.61133
WBGene00000050	4.06395	17.7636	19.827	28.1858	33.4393	15.8651	5.83352	7.42618	22.6873	22.5167	40.6804	51.1093	51.7794	25.8302
WBGene00000051	13.429	17.5628	46.6701	38.5328	22.3629	10.7251	8.81082	4.36985	22.7623	23.0439	43.0803	52.5891	21.3043	13.323
WBGene00000053	0.694397	2.75588	8.46547	4.81904	5.85948	1.5054	2.84772	1.4109	1.81301	0.580303	6.34736	16.7133	1.6968	2.37952
WBGene00000054	19.2483	26.4558	56.4186	37.4231	35.9217	40.9328	28.084	20.3009	41.9165	30.9882	55.4497	79.991	18.1092	29.2034
WBGene00000055	25.7805	35.6564	43.8381	36.2763	47.4239	76.0116	56.5478	40.2229	56.2512	42.9338	59.1065	93.8292	17.542	33.8287
WBGene00000056	7.5657	29.2814	36.9192	21.7493	119.66	72.6237	54.4232	63.5782	54.2852	43.5326	43.3177	24.1376	74.5887	41.6176
WBGene00000057	19.8334	41.3881	57.6663	59.6706	107.483	91.1806	56.0939	27.7935	61.8897	53.132	145.441	148.116	84.0956	77.9064
WBGene00000058	1.7783	3.48955	18.4736	9.99586	1.85671	5.7228	5.41453	2.4103	5.1489	4.88406	19.9481	29.0392	5.78035	2.02675
WBGene00000059	7.12943	3.84501	12.0834	8.81989	24.1389	18.6499	7.33024	7.73222	5.087	3.4542	7.01178	7.76557	6.00765	8.29521
WBGene00000060	3.06607	5.32768	7.7895	3.03859	3.23426	11.6351	8.64486	5.44861	2.00407	2.56936	9.57678	8.95862	3.75227	3.28852
WBGene00000061	0	1.55229	7.14844	1.54897	4.12218	1.69485	1.60263	5.55496	1.36264	0	0.651286	15.419	1.91359	0.670822
WBGene00000062	2.65899	2.63739	4.72677	5.27312	3.50567	5.04339	5.33465	2.02633	0.578205	4.99405	11.0374	13.9087	1.58775	6.8293
WBGene00000063	40610.8	53798.7	50663.9	58389.3	83194.1	58416.5	33209.8	27494	22363.3	21087.4	41954.9	33296.6	20074.5	19567.7
WBGene00000064	29653.5	44353.8	33987.3	46089	69540.4	45552.4	29089.3	22241.7	29086.2	25347.4	34149	25151.5	19582	24858.6
WBGene00000065	13082.4	20107	17297.1	18536.4	27973.2	23562.7	13679.3	10261.1	10691.9	9301.89	16729	13267.5	7395.46	8472.82
WBGene00000066	16306.5	21298.3	21404.5	22163.6	27708.9	20885.6	11591.3	9338.05	8212.59	6894.72	15533.8	10433.4	7318.33	5535.68
WBGene00000067	14216.6	19500.7	15458.3	16562.7	16470.3	13104.7	7776.9	5975.39	9199.02	8752.6	16722.4	14527	2207.57	6488.96
WBGene00000068	27.8485	33.5865	136.959	101.637	79.2444	72.2831	43.7016	33.1387	34.0263	29.969	83.5768	98.6524	44.7056	25.5074
WBGene00000069	1.87822	5.87779	11.749	13.9938	12.8718	7.7941	3.52964	2.8688	4.59796	9.28262	13.8763	18.7996	14.6601	11.17
WBGene00000070	30.3025	37.5378	138.552	95.183	96.6531	85.8842	52.1182	37.1447	48.9829	44.3271	112.579	106.902	59.4341	40.9671
WBGene00000071	32.7319	47.2561	46.8758	47.1782	91.3514	69.1321	43.0909	30.0608	88.1825	86.9899	94.3292	97.7689	68.9357	56.7176
WBGene00000072	58.024	70.4455	105.036	120.566	143.179	122.645	75.8846	45.4205	93.3331	90.1406	213.269	220.335	96.6098	92.2545
WBGene00000073	153.055	252.736	341.069	403.375	539.947	531.188	371.188	239.996	413.648	453.589	813.201	987.379	804.95	474.315
WBGene00000074	171.026	216.23	249.794	274.805	485.798	386.941	268.496	187.454	201.505	157.658	213.235	126.624	209.981	172.582
WBGene00000075	169.117	270.071	190.669	264.062	501.263	506.431	351.415	245.995	335.807	346.748	281.948	245.47	289.186	308.908
WBGene00000079	1583.72	2456.08	2420.81	2542.22	4233.35	2439.28	1636.3	1257.23	1955.13	2027.83	2256.7	1750.34	2492.79	1564.88
WBGene00000080	969.195	1489.57	1180.53	1516.42	3126.47	1906.75	1385.67	918.91	2415.41	2523.73	2070.39	2181.73	2355.93	2078.66
WBGene00000081	1886.99	2763.39	2664.17	2828.26	3463.28	2467.82	1550.1	1123.6	3060.19	3027.36	4310.15	4619.9	2787.54	1699.5
WBGene00000082	15.2398	15.6809	95.547	65.9219	21.7231	18.3503	9.24034	8.74789	10.5513	8.103	28.455	29.4483	6.74413	9.64449
WBGene00000083	312.742	429.239	501.012	574.285	706.09	1011.32	547.961	462.648	375.585	255.265	586.301	550.813	249.299	258.233
WBGene00000084	31.2086	52.6945	72.6322	96.5545	105.569	71.406	44.3198	33.7625	93.5418	104.481	310.556	308.454	232.969	151.545
WBGene00000085	6.58068	6.54605	22.9441	19.5472	18.8452	34.6764	6.74765	5.72179	18.9066	26.1711	18.8988	32.3935	13.0912	14.575
WBGene00000086	22.167	35.4009	119.579	84.3255	79.8255	55.0785	34.3166	25.8173	30.4423	26.6963	70.7731	60.8677	44.5987	27.6073
WBGene00000088	146.787	201.057	284.54	337.096	443.881	311.529	210.43	137.437	265.668	238.96	676.861	611.057	462.453	221.345
WBGene00000089	49.7654	84.4251	216.61	202.933	198.273	177.002	111.004	66.7655	112.709	124.252	346.281	366.291	279.162	172.61
WBGene00000090	560.779	802.163	652.089	839.928	1863.54	984.604	670.559	462.845	876.373	703.826	690.104	394.043	889.876	622.219
WBGene00000092	264.125	348.049	393.038	373.825	745.921	590.73	354.919	278.414	381.47	399.696	393.84	430.607	409.677	325.869
WBGene00000093	829.46	1308.3	837.317	1061.97	1936.41	943.948	685.351	412.672	2034.4	2124.55	1808.98	2051.22	1817.08	1420.11
WBGene00000094	491.137	743.861	652.588	747.277	1685.52	1087.65	726.234	555.511	985.524	882.046	814.979	621.73	882.34	945.616
WBGene00000095	174.346	249.547	397.643	398.998	566.222	562.46	392.818	261.138	330.423	394.402	405.936	613.117	429.338	394.901
WBGene00000096	5.45832	11.1627	21.0688	24.1077	53.7643	22.3448	6.6847	11.4489	10.5387	10.8561	20.6209	20.7082	12.5241	12.1605
WBGene00000097	744.903	1063.73	1046.79	1262.16	1758.11	1229.75	859.355	569.515	1408.05	1489.01	1306.12	1410.95	1165.88	1193.1
WBGene00000098	2409.08	3755.83	2609.87	3473	6799.71	4595.05	3002.11	2189.59	6301.11	6360.04	4771.37	4687.44	4878.97	5094.52
WBGene00000099	1411.3	2219.98	1828.17	2321.28	4971.89	3416.58	2532.83	1644.19	3250.3	3096.89	2461.5	2298.34	2903	2966.22
WBGene00000100	467.719	526.388	1929.35	1436.01	1593.27	908.397	541.994	412.118	306.714	287.072	799.476	625.847	461.57	387.349
WBGene00000101	1204.31	1724.3	1496.46	1796.96	3856.17	2303.35	1649.68	1137.4	2471.37	2482.48	2279.04	1878.34	2160.42	2213.43
WBGene00000102	1536.47	2241.02	1813.25	2261.69	5364.55	2945.33	2038.02	1431.85	3506.29	3590.35	2765.2	2622.15	3647.56	3285.8
WBGene00000103	93.5848	123.385	220.915	195.373	376.979	384.458	233.046	168.996	146.928	141.573	249.486	254.597	358.718	188.445
WBGene00000105	355.884	485.224	715.827	561.272	1392.66	671.502	417.317	321.81	224.364	195.09	283.039	199.39	241.671	256.978
WBGene00000106	786.788	1038.56	809.119	838.347	2008.9	1470.42	883.564	691.384	380	326.078	277.934	183.203	403.188	418.318
WBGene00000107	2947.13	4425.71	4727.28	5960.76	10769.1	5635.99	3727.96	2475.57	5788.11	5405.87	8143.76	7590.2	8667.86	5823.58
WBGene00000108	0	0	0	0	0.709665	2.91706	1.37961	1.36725	4.68259	2.24725	1.67616	1.47153	0	0.576129
WBGene00000109	514.786	753.885	1145.56	1236.2	1879.36	1177.8	671.986	491.006	898.785	973.937	1528.17	1709.46	1358.79	947.863
WBGene00000110	1417.34	1900.87	1835.25	2235.56	3949.09	2657.69	1793.64	1232.58	2283.58	2016.66	3086.72	2666.18	3041.37	2010.99
WBGene00000111	158.236	186.211	174.027	218.689	512.757	360.779	220.48	129.335	236.407	215.252	234.198	260.463	461.265	149.846
WBGene00000112	943.743	1255.86	1587.72	2068.63	2671.06	2177.48	1302.5	962.016	1272.21	949.202	2112.86	1908.23	1153.39	1123.99
WBGene00000113	551.406	704.582	867.127	1139.64	1614.22	1024.18	691.869	431.83	514.237	446.758	888.431	750.123	595.666	400.068
WBGene00000114	15283.6	22069.5	23989.1	30335	36293.8	27993.1	16312.5	13061.6	10162	8927.49	26826.8	18872	12290.2	9785.46
WBGene00000115	1598	2625.23	2432.11	3210.38	3269.56	4615.83	2704.99	1997.36	2946.48	2707.95	4860.14	5201.23	1318.5	2416.9
WBGene00000116	194.756	302.337	368.571	446.404	453.746	573.263	340.532	259.558	475.736	440.985	914.248	1150.31	451.164	351.191
WBGene00000117	542.89	782.379	731.61	858.521	1380.05	869.103	610.969	425.334	855.134	701.616	1109.4	817.938	881.045	649.852
WBGene00000118	574.102	967.907	1300.07	1378.18	2006.44	1648.64	1044.31	757.972	999.37	891.922	2501.35	2762.4	833.373	1336.45
WBGene00000120	498.308	723.681	1294.31	1044.11	4032.57	3549.59	2172.74	1618.42	904.593	1127.84	1042.86	1882.37	2264.11	1666.36
WBGene00000121	5732.9	9285.02	7382.29	9523.06	21316.9	13763.7	9928.53	6407.03	14623	15156.6	12051.8	13004	15697.7	15357.5
WBGene00000122	3900.58	5772.85	4464.08	5422.22	10563.6	7273.26	4911.49	3409.43	8348.65	8453.6	6604.74	6735.37	7031.2	6282.64
WBGene00000123	1150.65	1433.88	929.512	1279.23	2718.28	1689	1077.85	820.646	424.15	297.769	488.74	211.323	295.654	375.029
WBGene00000133	38.1295	61.7535	36.7913	67.4344	29.4913	176.998	124.439	60.0626	38.1189	30.7333	37.4229	46.7557	2.5846	5.98085
WBGene00000134	1.41442	3.50888	5.74809	0.701092	11.1894	6.89964	2.17521	1.43682	3.0782	1.1826	6.46721	10.319	4.60965	0.606029
WBGene00000135	6.34086	5.37895	13.7907	9.89118	15.2832	24.5269	13.9288	4.60801	9.02445	9.75116	20.5403	23.0071	22.7463	8.4913
WBGene00000136	415.811	679.7	764.608	790.56	1122.86	795.184	524.106	370.399	834.654	810.762	913.514	936.643	837.181	591.535
WBGene00000137	115.218	160.032	169.874	166.624	416.535	341.257	234.159	158.934	222.712	221.3	186.391	219.424	259.846	221.44
WBGene00000138	101.04	112.049	189.077	207.766	305.369	211.047	136.408	108.307	86.3567	91.1317	276.333	231.416	238.583	113.392
WBGene00000139	25.8722	55.2814	71.7105	76.2003	82.7456	68.0079	54.335	40.5987	137.383	115.628	259.085	277.951	89.4788	139.558
WBGene00000140	368.966	341.728	481.562	434.713	700.89	587.407	362.53	338.196	73.0175	59.8664	202.528	97.815	72.8355	62.6378
WBGene00000142	1509.48	2467.57	1740	2355.65	4252	2901.35	2068.1	1259.5	4852.64	5033.96	3702.9	4287.88	4249.24	4024.07
WBGene00000143	595.779	865.252	825.602	1026.26	1979.77	958.616	698.519	442.008	1514.74	1527.66	1423.87	1376.44	1543.35	1450.86
WBGene00000144	693.246	1163.2	1102.48	1516.13	2793.17	1494.72	1061.69	670.282	1966.33	2011.75	2220.37	2474.95	2563.96	1993.19
WBGene00000145	1597.61	2658.37	1983.48	2444.32	5160.48	3334.86	2480.55	1382.83	5274.27	5464.74	4740.85	5817.62	6321.25	5411.87
WBGene00000146	1374.69	2017.43	1908.6	2150.85	4479.81	2830.08	2031.73	1345.03	2524.46	2481.49	2030.36	1713.82	2278.86	2277.07
WBGene00000147	566.565	841.684	748.818	806.883	1736.52	1103.39	755.816	526.004	1320.71	1376.74	1060.57	1190.1	1402.21	1273.03
WBGene00000148	336.538	546.222	490.763	565.093	1057.84	754.162	488.737	319.186	1033.09	1057.5	989.429	1087.13	1010.72	1007.72
WBGene00000149	1233.51	1639.67	4027.03	3253.65	3984.46	2694.45	1580.97	1215.35	691.805	602.348	1998.42	1461.85	1263	784.196
WBGene00000150	254.989	339.371	442.976	503.551	502.194	582.751	432.876	266.072	536.418	500.037	923.265	1092.61	563.935	403.116
WBGene00000151	890.094	1276.38	1063.17	1010.56	2419.95	1755.54	1424.98	852.305	3018.51	3033.02	2686.46	2923.42	2987.43	2807.49
WBGene00000155	2020.12	3130	2408.04	3136.42	5940.79	3923.16	2600.92	1812.81	4041.41	4238.89	3573.04	3488.89	3238.5	3537.18
WBGene00000156	768.038	1059.45	1138.63	1286.02	2976.77	1643.73	1196.95	802.541	1245.88	1365.2	1180.32	1119.89	1522.25	1264.69
WBGene00000157	719.203	945.676	1197.1	1337.26	1823.35	1684.09	1238.16	774.057	1381.12	1437.59	1649.69	2695.62	1012.95	1508.2
WBGene00000158	645.508	950.355	976.332	1160.46	1903.72	1134.81	775.289	525.59	995.733	948.745	990.135	805.247	742.284	694.748
WBGene00000159	1360.35	2282.78	1871.65	2534.06	3698.33	2563.44	1723.92	1093.88	4360.04	4436.79	4887.9	5703.62	4538.08	3869.4
WBGene00000160	836.033	1216.44	1280.89	1415.16	2361.82	1397.01	896.311	640.142	837.558	648.551	904.125	505.382	596.514	620.748
WBGene00000161	319.913	469.119	633.136	618.484	934.25	861.893	546.966	382.231	461.045	392.737	445.235	381.111	393.164	382.271
WBGene00000162	466.371	614.171	668.935	782.22	1522.23	890.451	585.014	394.827	379.632	289.551	452.824	257.035	331.052	371.73
WBGene00000163	687.097	1022.31	1132.92	1209.29	2615.61	1586.83	1157.91	756.684	1387.15	1483.23	1505.24	1499.5	1779.02	1502.16
WBGene00000164	159.98	221.42	368.818	374.776	543.317	475.949	307.446	240.474	374.152	427.235	409.857	630.809	316.876	421.201
WBGene00000165	858.755	1443.27	1426.9	1882.31	2987.25	1948.78	1170.62	871.333	1918.91	1871.09	1893.97	2278.93	1883.28	1842.91
WBGene00000166	3.9977	6.9272	17.2474	13.3901	6.32365	13.5327	5.63504	5.59092	4.76622	4.14528	16.9192	26.8609	7.69905	6.3942
WBGene00000168	1174.87	1512.03	1324.97	1943.11	4699.36	2645.09	1747.53	1240.75	850.34	709.527	851.348	490.657	813.888	979.207
WBGene00000169	358.66	572.657	502.338	536.73	1163.81	431.279	241.916	231.998	699.171	760.919	947.719	976.734	3623.09	677.341
WBGene00000170	1391.17	1603.73	10638.1	7553.69	6055.05	1316.55	777.148	735.116	611.122	709.614	2282.38	2637.4	903.834	1020.9
WBGene00000171	4.92732	12.291	24.1086	31.6631	53.1446	22.7415	7.57969	9.97889	2.59311	16.8156	56.2514	64.5182	65.0169	27.7642
WBGene00000172	183.857	254.708	482.64	487.583	300.774	292.852	219.774	152.157	365.375	404.282	883.612	1009.72	259.319	247.245
WBGene00000173	2.2394	2.23181	7.97625	4.43044	0	1.21549	3.44465	2.26918	3.92984	0.951158	8.49058	15.6564	0	0.968245
WBGene00000174	10.6645	25.9984	42.2163	25.7786	26.261	30.4182	18.2276	24.0046	11.4512	22.839	39.0199	82.8984	16.2238	31.6653
WBGene00000175	2621.51	3680.82	3186.3	3063.84	4522.62	5305.44	3059.99	2266.29	2657.76	2123.2	3320.95	2908.9	1850.89	1459.6
WBGene00000176	390.429	546.384	691.189	934.67	601.766	1285.49	728.392	557.513	841.403	610.652	1595.76	1947.86	1124	339.537
WBGene00000177	36.1213	67.4587	83.7174	85.8447	175.077	103.563	97.948	92.8739	138.25	111.616	292.738	326.492	207.4	186.727
WBGene00000178	552.188	799.333	1040.29	1276.22	1488.56	1162.4	725.495	572.785	1264.2	1187.26	1872.98	2467.04	1416.26	1175.88
WBGene00000179	669.715	951.458	1319.4	1560.75	1917.9	1789.89	1045.33	839.748	1405.81	1367.91	2620.51	3049.59	921.98	1326.04
WBGene00000180	120.217	209.739	289.922	272.86	302.408	289.141	195.748	115.635	242.582	247.183	453.864	480.088	241.632	233.8
WBGene00000181	3913.77	6013.72	5422.52	6764.48	9784.04	7211.4	4706.04	3125.86	8444.49	8816.76	10161.8	11154.7	7238.47	6837.48
WBGene00000182	5249.19	7589.8	7956.73	8826.66	12590.4	8821.43	5704.41	4110.23	9946.93	9995.58	10548.9	10759.6	7828.71	7737.92
WBGene00000183	6478.75	9550.54	9674.38	11138.5	17535.5	12229.2	8245.34	5859.03	11906.2	12044.2	12544.5	12344.2	10170.8	9966.98
WBGene00000184	1125.59	1776.89	1696.78	2188.68	3351.01	2046.65	1419.12	901.772	2174.56	1885.34	2052.74	1823.09	1675.89	1538.55
WBGene00000185	0	1.11591	4.55784	1.10761	10.4263	3.64647	1.11805	0	0	0	0.943396	0	0.921012	1.8844
WBGene00000186	379.013	513.168	637.464	657.637	1285.08	880.494	533.057	364.991	321.454	259.503	392.44	179.588	261.031	346.34
WBGene00000187	710.504	982.033	1098.06	1313.82	2203.49	1293.05	928.069	572.63	1996.77	2039.94	2038.53	2570.14	2308.9	1899.62
WBGene00000188	18.8671	13.1737	105.778	75.5114	35.3788	22.7239	30.8063	13.4878	6.08203	2.92031	33.684	98.3739	12.523	21.5529
WBGene00000189	476.42	863.228	752.585	890.502	1920.02	1201.76	797.704	569.106	1485.68	1693.08	1704.61	2177.9	2114.12	1856.81
WBGene00000190	110.004	102.875	50.1243	44.777	41.446	733.393	282.136	212.02	313.827	247.297	168.596	168.93	60.6402	42.4521
WBGene00000191	19.9554	40.2893	44.7436	56.5602	19.1396	82.8959	25.9252	36.4269	70.5661	49.7833	192.12	205.446	92.2876	91.3748
WBGene00000192	2468.44	3496.13	3015.22	3600.17	6305.23	4311.49	2775.18	2035.64	4941.31	5601.3	4048.04	4014.4	3949.72	4009.71
WBGene00000193	0	4.87463	116.008	61.6467	17.851	7.89418	0	0	4.33634	17.2425	40.288	184.331	28.6491	23.5991
WBGene00000195	269.847	386.943	391.686	383.561	756.472	708.867	461.602	356.089	347.744	301.259	253.52	228.272	374.111	272.495
WBGene00000196	241.757	364.555	299.766	338.094	484.707	300.265	216.492	132.651	629.998	612.805	593.298	585.863	333.741	376.079
WBGene00000197	2795.19	4032.86	3828.06	5105.99	9698.27	5126.86	3391.48	2402.61	3663.37	2962.77	3653.58	2339.86	3452.53	3181.41
WBGene00000198	4289.29	6388.75	5935.79	7433.35	10658	8772.01	5680.87	4140.86	7012.11	7733.88	9388.64	9993.03	4302.74	6235.66
WBGene00000199	1049.71	1626.01	1464.74	1813.35	2538.24	1787.7	1151.35	793.851	1848.69	1649.68	1724.88	1534.16	1291.43	1192.43
WBGene00000200	1289.72	2025.87	1830.02	2196	4155.87	2539.33	1693.26	1140.29	3410.24	3613.77	3571.44	3374.09	3107.65	2981.35
WBGene00000201	1247.23	1754.34	1843.88	2334.7	3120	2324.18	1498.22	1047.24	2302.86	1882.48	2066.1	1742.83	1867.39	1471.98
WBGene00000202	1135.82	2001.07	1347.52	1876.03	3103.91	2045.36	1307.71	939.261	2677.85	2697.57	2146.28	2400.6	2350.18	1971.52
WBGene00000203	1675.43	2753.67	2752.24	3670.19	4765.34	3296.95	2307.69	1520.27	3857.22	3919.93	4053.07	4490.14	3176.05	3137.18
WBGene00000204	1506.64	2293.1	2118.19	2604.32	4249.96	2746.27	1849.06	1421.94	3244.81	3213.82	2726.17	2849.02	2385.36	2523.72
WBGene00000205	1681.92	2510.3	1864.53	2836.74	4417.69	2594.01	1672.36	1154.74	3409.34	3376.53	3289.45	3523.48	3025.36	2560.47
WBGene00000206	5357.81	8365.48	6620.74	9043.54	14459.5	8467.89	5763.43	3877.5	12786.3	13673.4	12471.4	13019.8	12281.7	11492.1
WBGene00000207	6244.54	9371.12	9619.4	10592.8	16695.1	13078.6	7723.53	6100.64	5061.89	4343.62	9281.23	7452.43	6215.26	4648.6
WBGene00000208	995.641	1461.45	1387.56	1700.5	3345.42	1447.37	1045.99	734.328	1607.45	1571.43	1755.98	1508.3	2073.15	1258.24
WBGene00000209	10254.7	14336.1	11357.4	15758.1	24187.7	15047.4	9770.07	6775.59	23347.8	23920.4	24162.9	27615.8	20736.8	19895.7
WBGene00000210	4579.63	7243.23	6668.64	8365.38	11300.1	9398.08	5199.5	3944.91	6870.37	6614.25	12516.7	13320.8	7399.43	6894.67
WBGene00000211	45.4015	69.9465	80.6869	77.0329	126.008	132.703	100.44	60.7258	120.043	107.713	147.967	190.07	173.374	89.3827
WBGene00000212	90.4831	134.756	166.061	178.422	564.845	214.338	138.853	79.9973	204.911	177.575	325.524	450.052	466.874	335.569
WBGene00000213	6.42872	7.01256	20.2423	31.597	157.985	34.5087	23.0679	11.1062	6.70735	6.97047	36.2665	46.3374	51.2552	53.4486
WBGene00000214	58357.5	82507.2	58217.2	72818.5	94869.2	51901.2	31753.3	26345.2	39770.9	37159.9	65075.5	42979	56162.6	19011.5
WBGene00000215	9969.71	15612.2	19517.7	21971.9	33342.7	17777.5	11158.4	8154.02	14868.9	15160.2	34555.8	31446.4	25947.2	17000.9
WBGene00000216	14171.5	21362.5	23650.9	28705.8	37574.7	21179.1	13823.7	9925.73	19439.7	18585.3	36432.6	29788.2	36738	13298.4
WBGene00000217	3278.14	5198.78	9675.56	11327.6	13552.2	10388.4	6483.02	4477.02	6080.45	6801.06	21579.5	23883.3	9425.44	9351.89
WBGene00000218	10591.6	15634.3	17461.6	20679.8	37155.3	18701.1	12133.6	8606.63	13059.3	11396.6	30109.1	22121.1	40803.2	11873
WBGene00000219	25496.8	38065	43174.6	51804.7	94046.7	36746.7	23692.8	18218.4	22740.6	22379.2	65791.4	47018.9	83291.6	22265
WBGene00000220	55.9369	94.4531	1133.78	716.58	337.186	47.6578	56.533	17.8486	50.1733	79.7871	163.241	464.374	85.4712	104.295
WBGene00000221	1201.08	1826.48	3298.66	3160.88	5207.02	3673.58	2251.24	1618.84	1770.99	1736.15	4513.02	4733.75	3180.28	2620.11
WBGene00000222	109.775	149.536	226.884	189.714	417.096	338.377	217.318	158.719	194.787	188.733	185.746	189.283	268.51	194.256
WBGene00000223	1778.58	2635.43	2589.64	3022.46	5108.72	3521.42	2382.54	1685.3	3081.41	3046.6	3333.09	2791.59	2519.7	2402.97
WBGene00000224	251.18	338.541	1319.11	1034.54	1033.66	593.911	407.989	263.816	328.385	297.457	736.725	892.226	693.5	356.068
WBGene00000225	309.506	383.849	581.365	476.312	556.023	601.437	843.676	811.862	260.236	199.344	354.685	332.299	183.311	164.994
WBGene00000226	260.436	406.915	323.763	346.374	735.443	429.025	328.929	238.808	671.32	734.424	660.326	551.165	608.914	600.325
WBGene00000227	220.179	302.502	275.371	359.684	747.999	517.475	333.95	250.484	153.615	123.123	236.626	121.513	155.745	164.998
WBGene00000228	603.062	841.925	893.93	901.539	1068.05	1138.48	593.357	427.192	613.031	483.153	1030.72	1014.63	600.314	362.895
WBGene00000229	29835.8	42161.2	32767.3	42591.2	61484.6	40892.4	26657.4	19054.2	32649.1	25634.5	33023.8	22198.4	20474.4	19203.3
WBGene00000230	11230	16523.1	15834.3	20478.9	33095.4	20540.3	13359.8	9726.04	15078.9	14332.7	21120.5	19894.8	16997.7	14365.2
WBGene00000231	2785.05	3707.66	3403.51	4274.78	7230.56	3948.48	2483.75	1984.49	964.451	749.055	1623.16	545.91	564.23	840.463
WBGene00000232	19.7201	57.1541	79.8392	65.626	52.2026	87.1379	40.2817	22.4268	52.5656	48.0977	74.9148	134.814	34.4736	39.5266
WBGene00000233	71.3123	101.198	138.405	144.341	198.363	225.29	117.758	133.446	111.209	107.486	196.009	258.116	134.014	135.719
WBGene00000235	3375.94	5112.79	4883.81	6257.86	11958.6	7615.96	5175.68	3495.33	8767.46	9478.05	10480.8	12181.3	11228.8	9056.13
WBGene00000236	1583.54	2381.32	2088.68	2774.44	4984.7	3362.28	2325.6	1560.19	4846.25	5096.57	4998.53	5423.21	5089.05	5338.19
WBGene00000237	78.9344	117.898	321.499	263.906	387.304	254.04	167.734	125.518	92.8408	81.4945	242.664	201.836	184.793	145.701
WBGene00000238	58.5884	81.8707	141.359	126.922	152.502	135.764	98.6975	67.9628	103.556	79.9361	148.44	158.624	157.817	70.8101
WBGene00000239	220.991	396.617	408.03	437.447	512.268	610.218	382.317	264.554	460.474	431.339	752.045	901.306	190.718	390.938
WBGene00000240	831.348	1306.82	1031.12	1181.34	847.315	1854.66	1237.87	860.219	1399.79	1329.68	2333.04	2890.63	346.624	667.688
WBGene00000241	0.56648	1.12261	36.2382	25.8517	13.7408	2.45509	4.06519	5.18347	1.96724	0.942208	7.96966	16.4824	8.28102	2.90363
WBGene00000242	0.94762	1.87611	33.1844	25.8658	9.99284	5.132	2.91429	2.89198	4.92757	3.92654	21.1112	73.6126	7.67965	12.5226
WBGene00000244	4.50011	3.82501	44.4025	26.776	20.3413	11.8443	7.90901	8.49299	6.14839	8.04282	31.4665	69.7883	5.75314	15.4033
WBGene00000245	453.577	620.149	466.127	569.145	587.104	888.95	555.636	384.901	860.623	820.827	976.027	1141.12	676.305	524.549
WBGene00000246	15.7663	28.108	47.4864	47.9775	60.4108	100.203	66.8067	43.8254	45.1356	40.147	148.983	169.97	70.3579	59.2108
WBGene00000247	362.976	610.904	797.556	992.173	1442.22	1038.42	697.38	473.835	1010.45	1115.7	1200.48	1315.57	1410.7	1049.74
WBGene00000248	451.357	653.308	831.72	754.467	1103.26	799.194	501.408	389.874	667.309	530.422	466.841	394.822	435.883	357.276
WBGene00000249	1508.6	2130.27	2141.78	2826.52	5240.4	3450.33	2394.78	1504.14	4290.11	4621.38	4142.66	5101.88	5169.28	5049.77
WBGene00000250	740.635	1117.95	1169.03	1450.72	3370.16	2140.39	1450.8	962.904	1524.47	1285.5	1369.95	1062.08	1747.27	1656.49
WBGene00000251	56.5535	32.8484	34.4258	32.648	9.31703	13.0114	19.5652	14.3932	2.44502	2.04113	15.9789	6.14318	5.42759	8.62089
WBGene00000252	158.46	103.002	145.761	80.0936	23.5358	30.5866	74.6303	19.024	19.5887	18.9847	93.1273	123.669	46.4021	83.3306
WBGene00000253	75.683	117.32	231.34	223.895	254.872	203.029	135.599	95.5351	104.384	104.066	253.735	256.329	179.016	121.088
WBGene00000254	1577.16	2318.28	2426.07	2920.6	5584.49	3543.74	2316.23	1607.97	2420.05	2587.01	2723.73	2438.9	2538.7	2347.48
WBGene00000255	18.8049	24.5597	36.4706	64.8476	77.4566	59.3558	54.0163	28.4512	33.4905	27.9819	126.71	154.726	67.7073	79.3808
WBGene00000256	963.049	883.008	735.729	513.924	315.617	575.44	368.277	161.438	324.442	329.054	705.2	401.408	105.517	94.9351
WBGene00000257	977.701	1395.99	1005.77	1192.98	3154.42	1829.76	1123.31	815.33	1636.77	1632.07	1217.29	882.816	1527.98	1293.22
WBGene00000259	320.78	482.751	475.493	513.739	905.809	495.371	338.339	215.271	788.979	808.359	754.613	738.658	749.826	733.501
WBGene00000262	103.869	183.801	298.876	253.713	435.609	268.438	188.587	115.008	231.573	265.238	245.904	522.736	298.689	213.751
WBGene00000263	12158.4	18863.8	17131.3	24599.1	33741.2	21598.8	13977.6	10131.3	22463.8	21763.4	30899.6	36022.3	24252.5	20902.3
WBGene00000264	393.412	630.11	496.472	628.615	1158.73	769.456	614.757	374.848	945.519	775.259	713.994	493.093	707.384	684.838
WBGene00000265	455.398	689.116	564.287	787.128	1493.7	854.837	602.618	424.624	1034.18	1011.31	840.604	600.144	823.146	861.803
WBGene00000266	257.184	390.565	969.436	775.182	608.395	671.614	363.203	249.201	535.955	569.492	1242.23	1777.18	550.574	503.143
WBGene00000267	30.1016	44.9369	69.3722	86.6194	94.2093	50.3455	43.3552	39.6221	88.0473	97.314	187.086	225.334	178.446	87.7494
WBGene00000268	920.886	1233.94	1054.56	1280.07	2638.4	1624.73	1048.01	736.775	1536.5	1631.76	1597.43	1380.49	1392.88	1408.3
WBGene00000269	306.852	485.942	470.198	598.719	1267.24	734.056	583.66	380.607	471.675	508.694	624.961	576.83	631.394	554.699
WBGene00000270	270.772	457.82	462.999	486.892	697.556	551.488	393.741	222.66	865.455	929.585	872.061	951.86	736.246	746.786
WBGene00000271	642.95	969.044	841.238	980.095	2006.36	1284.38	912.371	613.293	1482.58	1424.36	1228.49	1068.84	1187.08	1171.45
WBGene00000272	8.11319	8.1055	151.508	62.7905	45.6733	10.2835	6.93403	2.7365	14.3015	12.7502	34.4406	80.0047	21.2474	22.3313
WBGene00000273	2907.92	4031.44	7368.38	8893.14	11936.1	12434.1	7580.61	5474.21	2828.57	2514.82	10190.1	8762.89	9324.44	3807.3
WBGene00000274	386.431	556.797	504.522	663.99	1323.97	754.133	493.289	329.611	467.151	375.172	477.609	271.972	391.533	382.174
WBGene00000275	1651.86	2586.05	2029.72	2513.4	5705.4	3006.54	1961.79	1392.64	2960.28	2920.33	2613.04	1869.16	2820.34	2683.43
WBGene00000276	1318.2	2177.14	1970.67	2310.08	3320.99	2074.91	1393.72	976.15	2986.44	2998	3027.49	2918.45	2429.43	1945.89
WBGene00000277	545.184	777.281	1446.18	1546.26	2337.22	1748.64	1040.07	785.36	637.805	593.204	2043.02	1875.87	1931.56	831.619
WBGene00000279	91.1872	126.004	166.838	181.55	519.746	369.608	261.094	194.366	237.111	226.678	264.034	353.974	362.516	451.796
WBGene00000280	7.68019	8.59656	64.439	50.374	24.3096	22.9149	21.6567	11.6848	19.3148	20.2624	49.889	147.867	26.7497	31.4355
WBGene00000281	695.402	1099.6	1354.53	1632.18	1981.95	1393.21	853.055	668.575	867.121	838.895	2844	2572.8	1292.6	839.51
WBGene00000282	1927.88	2979.14	3312.41	3913.63	3532.34	5584.98	3439.85	2443.79	2675.09	2494.96	7210.69	7856.77	4871.66	2437
WBGene00000283	442.067	611.999	946.392	1045.33	1188.2	1008.41	531.246	423.124	813.501	793.178	1575.68	1742.21	651.665	895.001
WBGene00000284	19.3901	30.1595	139.689	82.6808	84.49	59.4296	25.0676	41.9289	19.8666	11.3368	70.3937	58.5973	22.049	19.5638
WBGene00000285	46.8461	81.6304	215.755	236.822	187.017	244.311	194.935	88.8653	145.319	133.466	487.976	716.282	292.038	167.918
WBGene00000286	51.1509	77.7216	306.255	275.079	283.984	247.64	164.175	104.997	162.362	141.678	601.278	760.206	465.836	187.689
WBGene00000287	14.3261	8.23789	25.0854	24.1762	19.4569	69.0932	41.9944	43.3066	16.4553	19.8286	17.7766	52.2352	13.7633	10.8394
WBGene00000288	21.5464	17.4103	92.0827	82.2661	59.9398	64.635	56.7026	27.2981	40.9364	34.7744	114.705	166.258	45.8717	34.9293
WBGene00000289	464.294	668.412	1047.36	931.675	1925.19	1477.79	984.626	695.148	626.584	690.655	544.412	553.57	769.901	738.75
WBGene00000292	1533.26	2455.39	2682.05	3120.21	4849.15	3415.79	2239.44	1554.53	4098.86	4139.99	4901.63	5221.44	4297.62	3883.48
WBGene00000293	2032.85	2984.4	3712.06	4481.16	8107.6	4616.65	3183.25	2171.94	3652.5	3844.31	4976.81	5459.44	5153.27	4096.47
WBGene00000294	856.073	1272.19	1750.43	2036.41	2852.71	2445.44	1452.61	1049.84	857.025	757.361	2024.35	1461.96	1044.95	1085.79
WBGene00000295	7.38524	15.5527	41.5333	33.6929	31.1547	27.6987	15.4075	11.9516	9.3713	7.08713	28.68	23.142	13.2929	9.50753
WBGene00000296	3.15133	6.24919	11.5225	9.37595	10.8201	23.2231	12.0193	11.5298	1.14634	2.75002	2.43845	7.4876	10.7518	5.07731
WBGene00000298	1011.51	1705.14	544.904	580.822	1133.61	1441.17	960.812	578.369	2081.23	2118.66	1333.93	1714.28	745.673	740.037
WBGene00000301	2808.44	4275.28	6754.79	4604.14	17701.6	12852.5	7936.88	6229.42	2638.83	3401.79	1311.99	3331.96	6627.04	5589.31
WBGene00000302	20.2038	36.9657	138.823	70.8089	58.793	55.1978	36.8543	21.9328	46.6951	55.788	102.646	183.111	87.462	45.5834
WBGene00000366	934.236	1167.26	1472.08	1475.11	3056.67	1759.5	1109.6	850.201	573.504	453.395	701.22	355.623	476.2	520.987
WBGene00000367	16.09	24.9157	69.631	61.0239	74.4746	48.7379	28.763	19.5459	24.5016	21.1337	74.4567	74.3775	73.9273	33.5806
WBGene00000368	92.112	103.055	339.979	222.572	276.566	184.911	116.648	74.9317	102.031	94.0889	182.805	198.147	128.859	95.3033
WBGene00000369	2108.99	3231.3	2555.95	3468.8	5685.58	3602.01	2553.01	1791.51	2815.15	1854.17	2053.1	1349.21	2523.89	2138.88
WBGene00000370	1094.37	1472.42	2417.31	2534.06	3897.5	3959.22	2315.3	1559.91	1410.36	1261.16	5439.87	5425.35	2522.27	1676.31
WBGene00000371	9365.96	13258.5	15895.5	21775.5	31705.1	18572.1	12314.2	8777.3	14674.9	14971.6	24333.5	28978.5	21064	16153.8
WBGene00000372	2.04752	2.70835	5.54674	14.2104	9.00354	2.95912	3.49866	4.85391	4.15698	7.41137	14.1734	6.96734	86.2858	9.9372
WBGene00000373	51.4656	78.0725	238.677	244.148	105.944	317.836	174.816	131.086	99.1543	84.2253	1029.61	1104.93	147.729	167.057
WBGene00000374	142.181	216.143	257.379	314.396	476.79	287.264	171.253	155.687	351.22	374.33	560.037	605.635	440.431	371.623
WBGene00000375	342.348	577.697	497.811	633.792	1057.16	706.098	536.481	316.802	1115.03	1156.61	1028.87	1064.74	852.658	912.994
WBGene00000376	2727.67	4033.16	2888.19	3643.07	8291.53	5299.96	3535.31	2479.18	3865.82	3676.77	2573.22	1993.79	3311.91	3038.58
WBGene00000377	4978.7	7469.91	5716.31	7560.48	11485.3	6573.59	4632.19	3206.78	9636.16	9946.09	8319.33	6712.01	6515.78	6555.77
WBGene00000378	5090.6	7702.24	5748.56	7512.68	10954.1	6060.71	4062.96	2979.09	7359.41	6640.69	6947.85	4510.39	4344.88	4925.61
WBGene00000379	4546.33	6925.14	5000.28	6364.75	9205.58	5366.68	3763.53	2513.84	8432.29	8434.58	7121.87	5876.1	5692.85	5322.61
WBGene00000380	6510.02	9572.53	8383.96	10330	15863.2	8865.69	6028.3	4152.94	13231.8	14070.9	12192.9	11745.2	9390.53	9055.19
WBGene00000381	4973.08	7103.41	5831.62	7767.09	11270.1	6673.44	4563.65	3216.34	8347.53	8280.06	7386.95	5865.73	5888.49	5479.97
WBGene00000382	1018.95	1494.93	1262.83	1651.63	3215.48	1997.8	1384.31	898.37	2191.79	2233.67	1936.41	1966.8	2028.89	1961.37
WBGene00000383	1116.11	1583.59	1574.86	1673.59	3688.84	2372.5	1650.29	1174.03	1752.37	1646.17	1624.45	1136.49	1700.25	1505.8
WBGene00000386	2067.78	3362.38	2091.17	2907.72	5534.3	3635.91	2562.16	1739.24	3938.84	3531.82	2492.75	1854.14	2719.29	2415.55
WBGene00000387	660.178	989.777	1217.66	1281.34	2783.55	2176.12	1349.59	1144.09	564.262	463.887	349.999	254.581	526.478	597.863
WBGene00000388	482.972	874.418	536.907	744.243	2052.41	1827.75	1269.47	830.619	1638.28	1613.15	796.636	816.359	1127.99	1520.05
WBGene00000389	56.9098	66.9022	15.4528	6.25027	102.777	67.3041	51.8791	26.8874	86.7953	69.144	14.9886	25.2066	27.1378	23.0394
WBGene00000390	2186.21	3389.74	3009.79	3905.4	7049.31	4484.06	2966.94	2037.4	4555.13	4225.2	4298.11	4618.19	3668.14	3510.11
WBGene00000391	207.898	247.872	228.149	205.414	281.733	185.057	130.682	76.0082	283.661	266.628	352.885	443.31	134.185	162.013
WBGene00000392	1223.31	1690.14	1311.96	1926.69	2983.6	2150.7	1442.41	919.45	2802.88	2915.03	2415.48	2726.5	1907.33	2260.48
WBGene00000393	191.744	302.006	326.589	355.774	645.72	501.301	316.654	218.875	340.193	355.508	439.78	545.8	359.011	390.694
WBGene00000395	19.2394	25.9501	73.3507	47.587	50.2271	41.84	33.0013	23.682	24.877	20.5275	17.4748	16.3008	17.6224	27.0609
WBGene00000396	99.9138	134.959	248.528	165.109	326.247	239.889	185.158	140.832	102.558	100.413	88.2608	69.1226	98.5347	126.325
WBGene00000397	15.571	25.3491	195.448	116.539	48.5209	18.0611	15.8902	14.4351	21.0871	30.9133	36.936	77.9484	22.9898	26.6902
WBGene00000399	4.38629	1.82359	9.36409	6.88303	2.43379	6.74571	9.46515	1.41116	3.18646	1.32702	3.21323	1.50079	0.744228	1.56629
WBGene00000401	17.0955	8.70455	205.764	127.011	50.478	19.0468	13.0187	9.43992	10.5857	19.4403	47.1756	54.2714	14.651	12.9135
WBGene00000402	5.90022	5.25987	11.3854	6.76462	12.3549	9.26785	8.97382	5.04275	4.56236	1.4045	5.40965	3.84619	3.37156	3.06419
WBGene00000403	285.857	357.482	856.013	586.999	679.125	597.424	403.441	282.685	287.547	240.157	434.702	391.452	265.433	191.377
WBGene00000405	3498.95	5138.89	3806.8	5000.88	10028.9	7231.98	4831.91	3269.61	8524.11	8742.13	6345.44	6966.28	7146.34	7398.4
WBGene00000406	88.7036	183.99	135.309	161.639	373.356	349.105	253.512	132.097	249.005	251.218	166.119	250.163	193.231	209.78
WBGene00000407	734.999	1218.26	1322.83	1724.88	3080	1818.58	1333.29	830.583	1604.25	1646.78	2090.58	1982.41	2126.25	1832.98
WBGene00000408	959.697	1576.51	1466.91	1767.04	3344.04	2140.89	1671.67	1087.32	2994.33	3060.03	2640.38	2946.34	2895.75	2667.89
WBGene00000409	629.956	863.558	915.915	981.677	2078.23	1571.13	1146	737.594	1329.96	1407.62	1152.13	1333	1566.53	1268.32
WBGene00000410	545.218	770.238	693.597	879.947	1451.18	1056.89	725.665	538.392	791.998	558.355	679.908	544.287	662.99	512.258
WBGene00000411	3412.87	4961.77	4251.03	5545.36	14129.1	8246.39	5693.37	4007.15	5129.02	3871.29	3501.09	2313.96	5525.56	4477.29
WBGene00000412	5.07154	24.0456	9.0372	22.5579	18.7343	50.9513	13.0028	14.1195	42.3952	33.5812	57.9663	75.8176	24.0694	23.0997
WBGene00000413	431.605	597.051	567.039	668.858	1656.74	1191.6	831.969	569.937	676.78	546.759	490.945	387.958	723.298	642.834
WBGene00000414	442.375	634.697	1122.23	893.474	1419.65	964.804	678.027	450.664	938.883	1023.08	1234.74	2091.47	1092.74	954.205
WBGene00000415	445.256	638.974	754.194	1004.39	1853.75	1273.32	776.844	520.933	438.615	326.209	716.182	533.012	679.579	527.315
WBGene00000416	1472.93	2149.72	1757.78	2667.05	5342.01	2926.62	2094.03	1311.51	2804.46	2636.36	2480.35	2004.88	2751.08	2372.23
WBGene00000417	1729.86	2540.28	2177.86	3018.58	6808.1	3713.41	2369.47	1645.2	2128.65	1622.78	1795.7	1016.91	1934.54	1780.49
WBGene00000418	389.249	605.002	487.984	613.236	1174.35	761.727	509.922	353.496	860.562	854.198	680.287	704.841	631.176	670.035
WBGene00000419	390.809	538.994	434.721	500.481	1036.76	697.909	530.18	322.17	796.417	788.839	578.644	392.786	562.83	548.884
WBGene00000420	634.638	968.874	1072.84	1283.8	2528.11	1694.55	1108.83	756.469	1019.55	975.458	1092.04	809.869	1285.43	953.435
WBGene00000421	610.023	835.531	867.714	984.882	2106.72	1322.34	943.532	648.593	1112.18	995.763	1267.35	854.724	1142.38	1010.64
WBGene00000422	45.1654	67.2267	50.1887	51.771	128.032	104.039	75.2471	60.9357	127.163	122.722	45.7587	66.4143	84.5197	98.5696
WBGene00000423	1524.04	2413.37	1556.55	2157.7	4270.65	2511.82	1776.16	1150.63	3249.5	2991.92	2228.92	1937.61	2880.9	2507.24
WBGene00000424	449.433	680.851	691.212	911.04	1302.37	874.221	614.591	394.612	837.242	768.068	801.872	902.924	667.871	631.426
WBGene00000425	18.9878	26.7185	102.052	56.1384	78.57	45.2093	27.4907	23.2124	28.0544	21.8344	34.4029	52.9828	16.8358	15.0988
WBGene00000426	633.097	864.256	819.526	974.002	2070.35	1135.65	771.619	518.796	1417.91	1507.89	1434.23	1435.03	1780.68	1406.94
WBGene00000427	0	0	0	0	0	4.32476	4.05344	0	0	3.68534	0	9.17425	6.894	0
WBGene00000428	11.9801	12.0964	17.1519	9.41654	25.317	13.0613	9.83474	0	32.2805	32.0772	23.1452	32.6052	32.4921	19.1617
WBGene00000429	1.50316	13.5371	56.6855	47.4863	47.6069	3.26785	6.16701	0	2.65746	18.1464	25.6514	84.7621	34.9306	34.0845
WBGene00000430	11.3264	43.407	94.9306	93.5521	76.5835	19.7489	23.2436	13.6775	28.4217	46.2758	63.4157	263.067	53.5914	62.2618
WBGene00000431	13.1386	31.5597	88.5162	58.274	51.7859	13.492	17.724	7.72774	25.2751	38.7141	39.0713	76.153	14.6434	11.8473
WBGene00000432	0	0	0	9.17802	0	0	9.76203	0	0	0	0	15.0854	0	8.75949
WBGene00000433	6.24407	4.94741	49.2169	36.8167	13.0816	7.95246	0	0	2.18434	5.28916	14.9605	69.8866	16.496	8.66568
WBGene00000434	3.20507	6.52241	36.1304	15.675	27.1055	21.0081	13.1506	12.8259	29.0365	14.6914	17.2986	63.9063	11.0508	11.5507
WBGene00000435	7.4606	14.8623	61.8097	54.8385	42.7361	19.665	8.74333	10.8032	14.013	28.9114	43.0273	85.3974	46.4058	19.3313
WBGene00000436	2.58903	0	2.64966	39.4936	13.6796	15.0271	2.65646	0	0	0	9.14707	3.9269	24.5337	12.4201
WBGene00000437	73.0211	109.333	317.945	275.188	346.737	150.353	83.137	68.6903	92.2562	155.709	282.753	486.214	206.378	179.037
WBGene00000438	34.4782	58.7422	138.079	111.123	120.886	71.2319	43.3399	42.8275	42.9323	35.8914	130.222	127.667	56.7105	47.1184
WBGene00000439	23.4326	33.059	108.121	80.3377	151.318	50.9203	40.997	20.918	25.5254	24.8382	51.5357	102	49.0475	56.3435
WBGene00000440	1.7893	0	43.8186	37.0394	11.3375	5.84067	0	0	4.77148	10.9235	36.9919	81.4821	4.48504	6.28207
WBGene00000441	68.3855	89.6265	132.163	131.796	154.582	169.69	99.8172	79.6438	79.5459	73.3889	160.527	156.541	80.2962	66.4006
WBGene00000442	10.894	35.8645	101.924	43.7418	99.1293	35.7953	25.1487	23.5947	50.5848	40.4596	139.884	201.079	113.921	76.1913
WBGene00000443	216.396	346.183	929.858	638.543	1791.62	434.677	326.889	249.398	368.743	370.406	597.268	1110.04	579.259	591.496
WBGene00000444	151.158	248.267	154.159	195.671	530.194	453.447	307.922	237.45	135.453	106.696	73.6073	43.312	163.733	133.547
WBGene00000445	9.50073	11.7282	112.77	76.2549	34.8051	9.16558	3.29284	3.86818	3.31939	10.8905	25.7579	114.822	18.2076	18.2311
WBGene00000446	3.38958	0	5.74924	6.70558	2.38462	18.3984	8.11048	6.86884	0	4.80082	2.85682	4.15839	1.85917	0.977247
WBGene00000447	8.08028	8.07217	86.4191	51.893	19.9009	16.0939	5.52472	10.902	9.49471	16.1583	50.2988	112.535	14.4769	16.386
WBGene00000448	22.7321	21.5649	246.121	159.822	97.8831	14.8758	25.2453	10.5989	22.9842	36.4992	91.0467	190.82	30.32	39.9725
WBGene00000449	61.7922	61.7092	337.422	213.069	199.826	50.0603	16.4958	14.637	53.2649	68.6459	58.327	270.352	58.2569	44.5307
WBGene00000450	0	0	5.5374	3.56564	0	0	0	0	0	0	0	6.75444	0	1.58832
WBGene00000451	22.9874	47.282	179.055	113.557	107.047	47.0101	24.9626	17.7873	23.2642	24.3413	88.3974	85.0048	59.2692	42.312
WBGene00000452	2.12933	11.6649	73.6588	43.1922	44.9372	12.7108	8.73398	2.15836	0.933178	9.02475	40.2936	77.4779	26.2387	21.1492
WBGene00000453	80.2072	110.822	473.238	333.355	840.344	823.414	502.366	430.899	67.1175	97.9338	95.9904	291.831	205.49	247.676
WBGene00000454	3.02	0	15.3905	8.94382	9.56474	9.84836	1.54877	0	6.67473	2.60484	14.1756	10.0847	1.2534	6.58553
WBGene00000455	24.5659	39.364	324.928	214.538	140.881	54.4849	35.0484	27.0656	30.8959	43.4638	93.4329	211.214	58.7928	47.9732
WBGene00000457	44.2273	47.1919	109.675	71.3252	108.943	3.20468	1.51208	2.9813	29.9561	45.7126	16.337	64.4968	28.1221	20.5584
WBGene00000458	90.898	135.389	304.047	214.367	475.49	371.084	233.015	180.127	69.7455	85.5414	151.823	241.785	221.068	145.364
WBGene00000459	887.983	1243.47	1239.47	1438.56	3239.23	2034.88	1474.96	967.611	1681.55	1686.18	1507.13	1322.8	1738.78	1672.56
WBGene00000460	360.628	468.972	292.017	432.684	1032.92	989.063	654.248	473.827	329.605	248.67	152.26	72.9136	319.844	340.972
WBGene00000461	81.3044	120.422	82.7326	81.5222	544.918	404.3	280.543	217.124	165.748	181.85	86.0322	112.342	270.088	223.168
WBGene00000462	85.3429	132.42	152.833	187.637	519.596	457.444	298.344	208.757	216.947	214.25	181.706	264.46	252.922	302.981
WBGene00000463	158.787	279.656	538.783	416.878	942.742	874.817	579.868	374.852	203.984	281.088	190.693	573.837	368.832	382.752
WBGene00000464	774.972	1051.69	1243.19	1363.36	2404.21	1479.89	1050.34	678.553	1440.15	1395.29	1701.72	1571.97	1553.31	1281.37
WBGene00000465	32203.5	47218.5	29474.2	42541.3	104398	58304.8	34256.8	27316.3	10756.3	8727.12	9850.47	2862.61	6092.49	13024.8
WBGene00000466	471.112	678.4	652.196	684.688	1427.06	966.828	651.583	448.258	1148.32	1121.36	1029.05	1090.79	1015.09	1023.97
WBGene00000467	591.667	942.967	768.83	886.742	1920.35	1362.02	821.119	653.06	1611.36	1654.03	1351.9	1559.48	1448.03	1504.97
WBGene00000468	25.0252	25.033	93.0102	74.1279	68.3767	4.79987	1.50984	4.46539	6.5023	29.1597	11.2927	113.516	18.3125	17.9612
WBGene00000469	107.702	145.18	528.881	395.583	448.404	26.9867	31.5571	20.3798	79.0213	182.427	116.915	724.787	104.322	163.983
WBGene00000472	8091	10056	13774.1	15261.4	23353.7	12383.1	7670.71	5728.2	9560.46	9083.76	14773.9	14449.6	10123.8	9418.28
WBGene00000473	39596.7	59727	37731.3	54812.7	77796.8	43566.3	30531.1	21835.4	72395.4	78189.5	60769.4	51639.1	46183.7	46839.1
WBGene00000474	16185.2	25811.7	16447.5	24393.5	38421.1	19642.8	13592.9	8911.7	40933	43896.6	34626.6	36324.7	30821.3	32676.7
WBGene00000475	17000.6	23767.5	23894.5	32071.9	52011	29969.6	18851.5	14213.6	15265.5	12706.1	23649.1	17755.8	14832.4	13748.1
WBGene00000476	18.4236	16.7087	245.867	132.549	45.63	46.9047	22.9962	27.6504	7.68418	28.2302	63.4544	186.79	20.2757	27.5134
WBGene00000477	5.11936	6.1215	10.1109	6.69312	16.4758	17.2065	13.5329	7.40977	7.21083	6.42571	8.61406	14.4137	7.17232	2.97307
WBGene00000478	44.7484	54.1092	313.781	190.527	195.346	174.177	115.218	91.5462	28.4347	37.1491	49.8769	89.6157	54.0328	61.2812
WBGene00000479	20252.9	30096.2	21979.3	31099.3	52931.5	24505.2	16375.2	11809.8	24523.8	17807.1	20227	9828.24	14792.4	14620
WBGene00000480	1502.69	2189.11	2365.34	3132.91	6812.06	3509.62	2358.69	1615.91	2012.52	1509.31	2366.59	1686.79	2597.63	2107.14
WBGene00000481	17.2158	17.5672	33.5468	26.9195	24.2071	39.5609	13.9052	10.611	14.4812	9.96175	25.867	24.264	11.851	4.45244
WBGene00000482	271.269	359.451	531.364	428.969	1177.31	758.068	449.67	375.104	200.749	169.31	178.503	133.076	261.006	254.044
WBGene00000483	1.50543	0	12.5948	0	6.51248	0	0	0	0	2.5965	3.57101	14.5214	1.24948	3.93897
WBGene00000484	1.36185	2.24636	40.0841	19.6354	4.78688	3.44159	1.39605	1.84739	0.786537	6.18419	16.6643	36.3525	2.57404	4.2554
WBGene00000485	2.66103	3.1004	19.4498	9.46406	7.64975	5.14619	4.54557	2.05568	4.50881	4.60924	7.62211	10.742	4.66328	4.56707
WBGene00000487	0	0.571765	2.92945	1.71713	4.25952	1.25034	0	1.17316	3.00614	0.480025	3.82121	5.03745	4.68695	2.95813
WBGene00000488	3.95678	3.27037	50.6354	44.4174	15.9979	13.4997	6.72098	3.35051	5.70116	13.1832	30.9565	57.4218	13.3918	13.4955
WBGene00000490	1.67903	1.42117	32.3511	12.157	4.8046	2.85553	3.44201	0.977411	2.89738	3.15253	21.4121	38.4705	6.96072	5.08654
WBGene00000491	4.0179	7.9905	57.9034	39.8593	18.7657	23.9358	13.5341	12.838	8.54125	6.20728	31.3585	51.9318	14.795	8.39842
WBGene00000492	9.51202	9.29471	57.9097	44.6396	41.5549	27.3093	8.97383	16.629	4.96909	14.2959	40.4763	132.522	21.5459	21.9266
WBGene00000493	4.90322	9.0024	42.283	35.8287	17.3559	10.9964	12.2062	6.77441	18.4718	18.489	21.588	74.5611	10.4722	16.6764
WBGene00000496	2223.89	3413.6	2486.38	3444.92	7834.77	4512	3031.08	2087.54	4030.27	4112.27	2648.77	1728.73	2979.6	3505.9
WBGene00000497	25.3138	26.4158	170.554	108.037	59.0962	30.4809	22.0444	14.9343	26.181	23.9498	42.1325	40.7841	36.477	23.6441
WBGene00000498	1345.72	2008.36	1459.27	1983.31	4123.29	2250.42	1487.69	1152.7	1812.48	1565.93	1338.86	1052.85	1436.67	1253.83
WBGene00000499	124.366	186.146	225.08	288.284	415.032	202.707	152.076	116.503	260.524	196.236	303.033	247.191	101.581	159.538
WBGene00000500	959.645	1515.24	1343.99	1814.37	3231.16	2369.55	1603.66	1018.66	2871.25	2991.31	2756.15	3278.82	3217.7	2853.69
WBGene00000501	3.85788	10.374	26.86	7.65527	21.5052	26.2726	14.6899	10.0869	9.56678	8.24521	15.0437	17.2328	11.1858	4.70666
WBGene00000502	1118.17	1787.05	1428.88	1869.84	2654.99	1522.25	1135.67	699.264	3071.5	2944.36	2727.17	2995.58	2192.27	2338.37
WBGene00000503	593.303	943.922	1363.37	911.988	4324.51	3783.08	2173.34	2019.6	405.354	387.581	156.76	318.424	1274.52	1054.5
WBGene00000506	295.625	567.554	531.577	623.294	1235.31	746.744	526.925	371.55	958.447	915.251	920.693	944.504	985.793	885.026
WBGene00000507	575.221	891.844	711.826	895.892	1608.41	1030.59	652.964	514.233	958.667	938.336	816.464	660.011	740.525	722.889
WBGene00000508	347.36	513.933	524.89	607.594	1050.77	737.855	503.298	344.733	353.66	252.854	381.058	297.714	321.885	265.394
WBGene00000509	558.122	868.979	777.503	953.186	1681.66	1138.67	834.591	518.938	1471.07	1430.97	1586.61	1544.6	1313.95	1189.89
WBGene00000510	39.0932	70.5272	98.1142	71.9393	73.2204	63.1533	54.8063	28.3503	43.8304	52.8805	127.053	134.711	33.2207	39.0468
WBGene00000511	29.333	75.7836	79.2286	83.0263	129.083	107.251	71.3225	53.5929	100.202	122.538	165.125	233.597	104.104	103.715
WBGene00000512	162.244	277	213.82	255.672	677.632	709.318	456.76	289.198	578.602	603.82	585.794	574.57	507.458	642.773
WBGene00000513	0	0	8.56461	4.16518	0	2.28411	2.15811	0	0	0.891565	0.884654	8.50642	0.864213	3.63441
WBGene00000514	136.902	196.38	196.036	214.864	373.378	294.006	204.356	134.157	261.414	281.168	284.58	401.401	211.273	234.985
WBGene00000515	188.751	315.561	402.527	394.186	476.173	639.017	447.619	307.554	497.081	507.104	939.328	1147.44	214.671	437.03
WBGene00000516	176.593	190.601	925.093	683.583	664.691	273.777	189.006	105.543	222.754	250.583	381.69	635.06	329.056	222.473
WBGene00000517	948.18	1394.62	962.842	1322.58	2505.89	1711.03	1103.4	741.164	1749.45	1627.32	1332.02	1008.91	1455.12	1244.79
WBGene00000518	33.3681	31.926	97.561	70.7704	90.4051	109.088	65.8215	57.6324	45.9597	48.3396	88.0988	114.158	72.7661	33.4275
WBGene00000519	625.832	970.568	917.243	1139.79	2337.37	1224.84	839.377	562.26	1218.77	1056.51	1273.5	1009.16	1410.2	1045.77
WBGene00000520	509.817	812.61	667.181	829.695	1746.32	1062.25	818.177	525.413	1325.39	1318.1	1178.3	1205.71	1443.65	1231
WBGene00000521	3.32331	4.38999	72.5482	41.0189	2.44812	3.60058	3.40695	0.563178	4.42563	0.460409	6.89396	16.5144	3.14788	5.14511
WBGene00000522	272.899	346.005	1066.22	1384.61	1048.57	1810.75	1119.9	683.758	695.127	813.069	4846.85	5193.92	1716.07	1317.63
WBGene00000523	27.1002	43.0185	134.192	137.613	93.6049	98.9925	72.0069	34.9261	64.9909	64.1097	178.129	306.234	124.954	137.753
WBGene00000524	77.376	131.685	196.417	235.216	228.733	148.051	109.523	89.1505	119.113	114.234	265.794	389.713	195.793	173.726
WBGene00000525	2.34526	7.10173	9.59154	13.8293	14.8676	12.7824	0	7.07681	4.21005	2.08953	47.3028	67.3209	1.98533	6.24674
WBGene00000526	23.4114	38.5077	169.812	147.085	104.18	93.89	70.9757	46.4428	67.7451	79.2369	194.888	357.298	126.13	98.3617
WBGene00000527	510.427	752.939	755.02	770.901	1542.54	1072.68	668.479	490.95	734.772	585.988	696.27	550.288	473.263	436.584
WBGene00000528	292.622	399.751	467.482	573.652	927.451	767.668	451.981	333.901	213.899	178.106	532.077	322.353	419.633	226.944
WBGene00000529	7.39641	8.00886	15.1272	9.75123	26.0733	29.9242	12.2752	8.88435	8.52723	7.20272	12.857	11.2224	8.23108	4.02085
WBGene00000530	123.307	184.11	128.347	142.771	395.247	371.175	258.191	174.927	201.605	196.249	109.354	74.0555	201.531	166.196
WBGene00000531	9.49202	13.0129	12.7136	10.4528	18.9171	33.8451	20.5116	13.4004	10.2875	7.48481	17.2333	10.9274	9.61404	4.5255
WBGene00000532	634.186	977.344	826.694	1056.34	1910.52	1274	853.326	543.562	1138.85	967.526	869.693	661.908	814.007	817.174
WBGene00000533	352.331	550.74	463.482	605.51	1053.17	673.711	444.109	308.282	833.682	786.512	746.362	595.138	785.805	626.929
WBGene00000534	4497.33	6168.61	10427.7	12220.3	20854.3	13807.7	8716.91	5992.26	7513.51	8080.57	18578.1	22264.9	17287	12461.8
WBGene00000535	1238.4	1918.74	7661.51	9913.23	7517.04	7769.41	4664.54	2893.35	4051.77	4299.23	48291.2	55302.8	29023.7	22231.4
WBGene00000536	737.163	977.134	1144.61	1262.37	1892.51	1362.65	934.203	669.666	1641.22	1860.5	2076.22	2465.6	1929.25	1660.92
WBGene00000537	374.028	565.233	447.847	619.937	1066.09	583.444	399.994	308.711	778.286	799.402	724.259	675.294	810.877	650.185
WBGene00000539	91.6187	160.816	191.352	191.583	247.867	139.392	96.1292	55.0766	275.773	257.177	343.766	394.994	137.843	193.052
WBGene00000540	169.442	238.848	231.264	280.612	668.165	443.599	297.823	226.903	368.756	436.792	409.145	436.517	586.43	369.334
WBGene00000541	15.8702	24.9039	67.0755	58.7572	56.9258	79.7145	53.9546	36.4571	52.4812	49.1264	129.693	127.704	47.7996	34.4535
WBGene00000542	1183.71	1732.74	1659.92	1885.71	3763.37	2696.32	1559.26	1149.68	1598.37	1302.97	2276.94	1670.63	2231.1	1452.92
WBGene00000543	295.629	437.87	435.376	496.299	995.959	655.886	466.814	310.907	760.234	681.516	605.559	464.22	650.756	656.957
WBGene00000544	18.5986	26.6932	17.4618	18.4612	74.5271	44.3174	26.6923	18.921	21.3535	26.9638	23.0027	24.975	44.4553	31.7071
WBGene00000545	235.409	318.948	485.887	523.105	962.113	769.943	494.544	344.353	226.913	195.401	635.391	568.221	485.304	318.997
WBGene00000546	69.3873	98.9988	41.5462	47.1074	201.675	108.265	69.9885	57.6757	64.8439	61.3031	65.0431	56.749	67.916	42.3975
WBGene00000547	859.03	1178.21	1502.23	1740.62	3298.29	1802.74	1119.78	746.538	968.056	872.851	1565.6	995.598	1100.24	1082
WBGene00000548	573.997	835.078	827.174	941.062	1971.32	1208.7	806.863	572.809	836.638	565.704	648.605	387.814	696.18	577.326
WBGene00000549	562.738	766.251	756.456	948.265	1553.83	879.317	620.016	443.112	544.188	430.534	608.944	418.596	475.431	451.88
WBGene00000550	1966.95	2866.78	1752.55	2211.61	2815.74	1525.92	1084.57	750.364	3151.71	2819.1	2560.85	1816.64	1186.2	1307.34
WBGene00000551	0	0	0	0	2.62244	3.36819	0	0.631785	0	0	2.06137	0	0	1.06336
WBGene00000552	6355.19	8600.28	9050.16	11376.2	17648.7	10972.7	7147.57	5386.41	7335.92	5843.48	8504.6	5922	6651.03	6156.72
WBGene00000553	28.4912	39.8812	240.502	152.068	81.6827	79.9905	35.9522	30.4223	13.361	13.4498	68.0717	62.922	26.7992	30.0645
WBGene00000554	360.851	592.564	1382.77	1125.75	1251.56	927.406	627.571	533.432	773.165	780.519	1800.59	2601.61	1724.24	903.64
WBGene00000555	0	0	0	0	0	0	0	0	0	0	0	14.0009	49.42	0
WBGene00000556	20.6324	42.5934	450.578	1012.15	103.343	277.488	137.452	71.487	65.7373	63.8656	3417.49	4261.07	86.6211	188.588
WBGene00000557	92.1746	231.705	1004.29	1291.1	577.039	1163.01	687.729	435.533	467.218	292.081	2411.05	3241.35	697.603	962.662
WBGene00000558	83.3095	92.5305	736.321	1155.98	264.146	376.413	230.487	206.141	59.2976	47.0209	3456.09	3758.98	914.953	314.921
WBGene00000559	0	0	0	0	0	0	0	0	0	0	0	23.2076	0	0
WBGene00000560	0	0	30.5867	37.1713	0	9.31733	8.72002	16.9149	0	11.9751	11.7262	66.0375	33.4768	3.86483
WBGene00000561	28.7023	23.9571	151.2	99.1265	112.8	62.4183	32.712	30.6117	22.5927	22.0795	32.7528	164.775	27.8509	36.2313
WBGene00000562	7.32307	11.117	24.2831	23.7541	24.197	40.1903	19.9286	22.8434	18.1985	11.3345	151.254	152.807	25.7255	17.2743
WBGene00000563	0	2.195	4.49913	2.19813	0.584133	0.600099	2.83911	1.12636	1.44227	2.76245	1.83277	8.05584	0.899395	3.31136
WBGene00000564	534.958	784.058	696.436	872.768	1930.12	1048.49	696.597	461.702	686.575	614.239	669.028	403.327	627.761	589.202
WBGene00000565	574.365	900.01	968.345	1246.1	2005.05	1231.48	864.663	540.612	535.226	381.075	773.078	536.819	539.408	468.068
WBGene00000566	654.642	873.787	1091.43	1166.52	2101.58	1274.77	797.515	571.563	695.125	612.328	735.722	591.08	602.285	570.778
WBGene00000567	1919.19	2888.92	3146.24	3574.13	7225.51	4119.66	2830.16	1923.96	4165.78	4378.73	4237.66	4681.42	4724.74	4212.57
WBGene00000583	6.96338	19.3455	43.1534	60.7511	53.6171	49.0627	32.8403	27.5891	19.9996	20.3689	62.4977	79.7407	27.7931	26.8456
WBGene00000584	35.762	38.4689	123.858	118.652	130.533	57.741	29.7325	21.5666	28.7498	23.4649	84.2709	68.774	65.4453	25.8226
WBGene00000585	591.902	877.327	860.884	998.629	1987.81	1268.02	869.902	611.507	1513.53	1517.26	1500.47	1385.92	1405.1	1457.36
WBGene00000591	240.834	304.667	492.698	433.093	913.374	721.835	456.678	369.829	283.362	206.967	177.579	123.652	225.757	184.117
WBGene00000592	454.495	697.507	546.223	672.081	1361.14	776.859	549.962	375.943	833.492	721.243	780.433	516.767	843.702	598.398
WBGene00000593	10.2474	7.6725	3.91313	10.1282	14.8715	22.2606	13.1366	6.48343	5.6371	12.0446	3.25487	3.78363	19.0365	8.89296
WBGene00000594	4134.96	4402.69	9584.7	6263.46	4072.29	4204	2581.28	1606.91	1399.19	881.862	6303.17	4201.44	729.054	909.129
WBGene00000596	1045.29	889.838	365.718	316.609	272.982	193.009	164.648	89.4186	552.647	277.901	280.475	421.517	103.229	20.3737
WBGene00000597	25678.8	36855.4	42165.4	54449.7	84047.7	76700.4	47786.6	35047.2	26617	24559.6	55743.2	65640.1	45634.8	33869.7
WBGene00000598	0	0	3.53821	0	1.22285	1.25807	3.56491	1.17389	1.0175	0.985837	0.977563	0.853483	1.90802	0
WBGene00000599	2545.96	2653.87	7048.26	4952.16	2186.23	2286.31	1419.8	873.659	884.2	696.414	6028.87	4665.95	686.264	855.774
WBGene00000601	2651.82	2364.4	1720.99	1179.12	2345.55	1328.68	794.128	421.533	1517.51	1022.75	1916.11	1744.57	558.798	531.966
WBGene00000602	1744.81	1429.07	1501.12	1125.99	1326.23	934.818	713.646	370.582	1065.17	602.357	1394.57	1614.5	212.845	364.638
WBGene00000603	522.609	454.04	1698.34	764.394	233.566	422.712	294.7	142.041	120.065	154.776	476.073	437.836	188.894	114.33
WBGene00000606	546.647	461.95	390.216	360.549	79.2688	231.285	201.107	73.2864	43.3626	54.9485	227.206	173.46	41.8098	42.747
WBGene00000608	34454.2	48839.9	48259.4	62473.3	133855	56984.5	34825.1	27638.8	33661.9	27749.1	46079.3	48024.2	55390.8	40112.7
WBGene00000609	57064.2	80456.9	76359.4	104642	206245	108966	65086.8	50520.4	55347.5	42643.8	74187.2	72313.3	94654.9	57503.7
WBGene00000610	6.00328	3.59282	62.3344	30.8669	10.137	11.7337	2.46258	6.08013	2.11028	3.06942	5.07149	12.3917	6.92623	3.12034
WBGene00000611	302.324	393.57	855.039	840.066	539.672	622.883	414.67	312.413	191.496	218.769	407.327	331.406	117.001	103.566
WBGene00000612	0	0	0	0	0	0	0	0	0	0	0	0	0	0
WBGene00000613	0	0	4.32082	9.77321	8.93011	30.0531	5.42394	13.2029	0	0	7.11611	6.22008	2.62279	7.58194
WBGene00000614	0	0	2.43564	0	0	0	0	0	1.05125	0	0	0.881891	0	0
WBGene00000615	857.536	747.27	743.628	555.996	381.241	819.985	628.948	239.356	263.12	286.757	661.812	352.265	210.349	234.629
WBGene00000616	2203.18	1903.19	1462.6	1282.48	1074.12	927.535	622.282	297.226	807.87	379.469	1409.23	1140.48	244.214	135.603
WBGene00000617	1.16965	1.1663	3.5716	13.8814	14.8123	15.2392	6.00468	14.2181	0	1.99103	2.96128	1.72339	5.77928	3.03765
WBGene00000618	148.203	68.3305	106.529	103.839	7.77391	15.0948	20.9881	14.9616	2.14291	2.75012	30.0588	24.5494	3.34421	0.703371
WBGene00000620	20.821	40.3809	88.2697	95.0322	58.5887	341.4	157.678	156.939	14.2112	4.91723	55.6248	40.0265	16.1795	21.0262
WBGene00000621	1.31995	3.95476	1.34433	2.60866	4.17962	1.43387	4.06675	1.33588	1.16265	1.13004	0	3.90216	3.27239	2.29297
WBGene00000622	25.4632	18.3019	40.3847	43.4985	146.399	76.6528	62.5199	27.7262	18.2933	14.466	53.3457	46.3769	60.7348	73.1281
WBGene00000623	9.41099	9.37183	15.9571	20.6955	3.31009	3.40451	7.50582	5.30021	6.41334	0	7.03115	6.915	6.86914	7.22199
WBGene00000624	0	0	9.45677	4.97287	3.54924	0	1.72396	0	2.07441	0	10.1298	8.76213	5.86846	8.82934
WBGene00000625	294.531	237.803	1145.21	586.003	185.964	298.064	240.001	123.844	75.8523	84.1342	313.925	263.543	176.817	77.1406
WBGene00000626	400.216	263.394	340.129	226.543	109.104	272.088	203.868	61.6939	98.0625	121.422	340.607	239.008	43.8114	65.6181
WBGene00000627	0.856824	2.55472	0.871036	0	7.23158	0.929287	2.63558	0	0	0	0.715759	0	4.20306	2.20995
WBGene00000628	0	0	0.913608	0.88988	3.79192	0.974682	0	0	0	0	0	0	0	0.773232
WBGene00000629	1.33409	0	2.71761	1.3182	7.04076	0	0	0	1.17542	5.71391	2.26394	6.90402	1.10285	3.47738
WBGene00000630	29.5878	38.9622	68.4936	41.1929	82.3354	77.4383	55.1725	19.0529	45.0373	59.9312	42.2374	82.5438	35.5858	39.7392
WBGene00000631	21.8318	2.56418	252.396	203.082	8.13263	6.97444	7.90229	2.60002	4.52158	12.0772	102.26	230.464	60.4421	27.8642
WBGene00000632	0	0	2.18077	0	4.50943	0	0	0	0	0	0	1.6052	0	0
WBGene00000633	3.70924	0	33.9885	18.3347	3.91474	0	0	1.25197	2.17462	4.22033	14.6402	81.1839	4.07912	4.28774
WBGene00000634	34.6519	28.603	217.727	124.06	18.9155	16.867	15.9299	7.2614	14.6994	27.4861	58.5358	77.5078	43.3217	13.4549
WBGene00000636	204.044	155.963	218.055	105.047	135.921	127.492	82.4245	56.4187	97.4878	107.304	238.078	161.234	50.7546	34.6857
WBGene00000637	10.1045	11.3461	12.8609	14.9818	2.66615	9.60262	9.06732	3.83623	11.1132	1.07894	6.41519	9.32362	6.25441	1.09569
WBGene00000638	898.359	715.724	357.609	237.605	413.137	266.737	180.709	77.1106	442.566	303.958	339.386	373.946	130.16	51.6739
WBGene00000639	315.872	330.108	285.845	241.083	137.867	338.604	185.078	53.4034	76.4485	122.925	326.791	235.715	53.905	68.8264
WBGene00000640	9.41099	3.12394	30.8505	27.9389	57.3748	22.6967	23.5897	15.9007	26.5696	27.4574	21.9723	20.745	45.5079	40.6236
WBGene00000641	194.109	115.2	1498.36	714.884	56.8436	131.509	78.1936	62.5418	41.3582	48.623	257.176	257.689	79.3899	32.0257
WBGene00000642	6.30782	0	0	2.07165	0	6.91212	4.38301	0	0	0	1.86145	0	0	0
WBGene00000644	46.1545	49.0981	98.1809	94.4604	95.1895	126.366	89.2788	44.6617	53.3105	40.8772	91.7033	145.684	45.6551	56.1513
WBGene00000645	2.91661	0	35.5962	37.5353	1.02576	5.27419	2.99066	4.93004	0	1.64233	21.195	42.0815	9.56354	4.18985
WBGene00000646	27.2643	41.1829	6.10884	6.9525	11.9913	26.2989	23.9055	13.4053	10.4864	10.1079	6.35095	4.99246	2.07748	5.85176
WBGene00000647	751.004	667.437	609.462	473.653	363.044	723.589	444.006	176.455	120.073	141.204	521.831	226.174	71.2997	84.1316
WBGene00000648	0	2.29527	6.97815	6.71245	14.4251	0	11.675	2.28985	0	2.02203	11.949	8.58208	7.69276	16.1431
WBGene00000649	1666.3	1296.05	1418.45	1135.33	390.348	1141.33	779.092	290.388	321.015	306.741	1084.22	662.942	194.255	190.8
WBGene00000650	8.56304	5.33102	9238.49	4335.94	23.7189	61.5733	87.8091	57.5016	24.3956	58.9891	993.133	1992.45	375.52	306.963
WBGene00000651	3.79398	0	29.6178	20.0009	0	0	0	0	0	5.40187	13.918	42.9446	3.13129	6.5827
WBGene00000652	176.484	237.7	1264.64	1059.99	982.289	522.375	350.047	247.586	199.614	262.483	732.909	961.129	208.362	468.532
WBGene00000653	1102.65	950.979	1750.33	973.063	390.725	752.595	489.687	178.788	285.582	299.243	994.304	637.09	165.212	132.753
WBGene00000654	0	0	0	0	0	0	0	0	0	0	0	2.183	1.22083	0
WBGene00000655	69.3147	49.6271	54.6082	51.6972	9.6627	4.26193	16.0952	7.94223	10.3653	10.0722	47.675	48.3164	24.8508	22.7129
WBGene00000656	44054	60974.1	61907.7	87878.5	204975	109871	63393.5	51049.7	29191.5	21053	50360.1	40838.3	40260.2	45970.5
WBGene00000657	15723.4	19633.7	7039.84	6380.92	10557.6	3940.47	2347.91	1815.41	12493.4	8136.58	6824.35	6173.04	1796.18	2060.07
WBGene00000658	4.53338	10.147	2.30584	5.5943	26.2804	7.39026	8.13558	8.0227	17.9487	11.5519	6.67877	10.0048	10.2718	7.82708
WBGene00000659	3.33288	0	2.26106	4.39603	44.549	24.1194	17.0888	9.00632	0	1.88683	5.61459	2.45232	5.48182	5.76301
WBGene00000660	6.29937	8.80233	6.41482	23.6617	18.617	8.2105	5.16829	3.82661	5.5423	3.2283	17.0692	16.7393	11.4369	9.83617
WBGene00000661	3.68182	4.89802	11.5104	9.70672	40.8644	8.76799	11.3275	8.14611	5.71417	17.7975	12.4523	8.14732	22.811	7.04934
WBGene00000662	1.34022	1.99412	4.76502	5.98	5.65439	5.08421	1.37404	2.04262	0	0.559488	3.33851	1.46551	6.00066	4.59015
WBGene00000663	504.253	332.669	493.307	232.695	187.402	190.448	141.537	108.778	149.767	165.367	353.614	190.233	26.3229	40.3471
WBGene00000664	14.4601	32.4542	203.632	139.402	73.7601	51.0312	33.3655	15.8652	20.122	19.5135	51.9242	82.6229	57.6027	28.1876
WBGene00000665	196.019	166.553	131.545	147.276	49.8126	75.7337	71.561	26.0127	27.8659	30.4028	134.483	121.359	13.4775	9.74194
WBGene00000666	276.079	186.021	273.658	134.089	127.792	114.394	83.1987	52.7306	78.76	56.7741	268.096	210.712	40.9227	20.9839
WBGene00000667	9010.79	10407.3	7930.96	7272.47	17436.2	6891	3848.93	2928.54	4631.89	3183.11	5057.31	3635.47	3167.6	3413.85
WBGene00000668	67050	93615.9	94817.4	128716	229453	155822	90219.7	73280.7	44231.2	35172.5	71227	55906.5	34658.6	51963.7
WBGene00000669	9994.16	13630.6	16944.5	21261.1	55595.3	30344.1	17218.8	14251.6	6199.08	4759.2	14352.4	10860.9	5203.97	11609.1
WBGene00000670	3686.16	4998.41	15225.4	24960.9	67289.4	28984.9	19052	12717.4	3177.17	3336.87	27256.1	22875.9	36204.3	23772
WBGene00000671	1154.12	1455.61	1970.3	2790.01	8191.19	1835.83	1057.12	872.336	730.631	630.734	2088.48	1636.31	2067.42	2425.68
WBGene00000672	622.415	482.747	1439.66	622.298	217.769	515.108	371.189	128.611	87.1209	111.488	365.224	229.762	107.982	78.2248
WBGene00000673	17876.6	22997.9	17840.8	24672	25224	32504.7	18504.1	14180.1	15781.8	12958.1	19348.7	18421.4	3432.24	8940.48
WBGene00000674	88.6541	76.4985	311.114	237.89	285.298	107.743	63.6615	53.3924	16.4128	21.625	42.6161	43.9376	35.1064	30.6581
WBGene00000675	22104.8	31814.3	54878.9	82189.7	166577	107529	65854.4	48028.7	23712.1	22311.4	75891.9	86961.9	75336.8	70841.1
WBGene00000676	0	0	0.828157	0.807276	0	1.76712	0.835405	0	0	0	0	0	0	0
WBGene00000677	17117.5	22846.2	18484.3	25369.7	27161	34671	19784.3	15265.7	10665.7	9155.8	17021.2	14906.4	3312.48	8409.89
WBGene00000678	565.722	353.082	1456.37	720.82	269.53	483.654	331.728	140.496	69.1949	119.912	448.541	398.664	147.143	123.953
WBGene00000679	0	0	52.6873	44.1797	2.95083	0	1.43353	0	1.23301	0	29.7114	77.6048	2.31433	8.51294
WBGene00000680	29166.1	40932.9	31156	44860.6	99262.9	65687.6	38343.6	28344.4	30615.3	27698.6	43557.2	52236.4	50655.1	35385.6
WBGene00000681	1034.99	837.581	3811.81	2134.53	521.853	894.597	499.19	321.578	138.452	178.478	2503.15	1888.97	231.754	224.548
WBGene00000682	1.32018	0	2.68866	1.30454	2.78641	0	0	1.33588	0	0	6.71671	16.5842	1.0908	0
WBGene00000683	260.809	203.634	1114.11	445.216	93.6953	227.172	168.7	49.3114	22.0675	30.7491	158.142	102.79	49.7669	38.6433
WBGene00000684	58.4848	59.4467	25.6769	40.8318	24.2035	19.9198	15.2878	6.97091	13.0875	23.4041	61.8916	47.2876	13.2141	34.7284
WBGene00000685	137.038	157.173	261.492	224.566	261.241	243.986	157.008	88.0138	79.0841	89.9892	180.844	223.161	139.747	118.694
WBGene00000687	65.9524	50.2207	434.86	246.687	103.003	80.6205	67.6827	34.2551	39.6646	42.7494	215.582	245.829	120.091	76.1936
WBGene00000688	0	2.46753	0	2.44463	0	1.34274	3.804	0	0	0	1.04573	0	2.03956	0
WBGene00000689	30.6748	15.6821	155.039	107.64	9.24609	14.259	17.9726	8.00445	16.0737	5.16279	46.1535	46.8424	21.5057	4.52293
WBGene00000690	17.8412	34.3471	81.753	113.363	118.362	66.4387	45.7427	34.8329	54.9539	58.8101	276.269	307.686	188.31	160.337
WBGene00000691	3509.7	3013.31	3625.14	1946.81	1874.49	1515.51	792.204	544.992	1019.79	667.738	4635.61	2490.47	594.976	738.375
WBGene00000692	858.506	1158.4	1533.47	1573.15	1350.76	1149.2	664.347	566.547	1086.67	879.481	2214.35	2149.97	940.224	517.255
WBGene00000693	75697.9	110967	133193	180609	377618	224023	136470	102766	71119.9	62719.2	153423	138254	164805	117840
WBGene00000694	205.001	183.914	215.59	128.419	90.1398	97.6771	63.0676	60.0032	75.9753	101.659	233.323	124.097	44.9866	22.661
WBGene00000695	60.302	77.3347	1245.56	940.738	429.217	7.76393	11.5285	15.544	71.6088	148.771	253.227	1403.66	153.501	142.87
WBGene00000696	63989.1	88475.7	69501.6	94693.6	227178	153514	92216.8	71336.4	46465.3	36783.8	68158.8	61886.7	77424.3	51945.2
WBGene00000697	1.03481	1.03038	0	1.02409	0	4.49202	5.30557	1.0491	0.906487	2.62847	0	1.52036	0.849508	2.67947
WBGene00000698	89216.6	124040	86318.7	104040	204910	133749	74384.3	61486.8	65777.8	52685.3	53544.4	41965.1	53924.8	37173.8
WBGene00000699	2373.63	2129.31	3242.64	1715.23	714.827	1132.32	696.55	410.179	623.696	417.672	1169.66	636.944	219.141	245.289
WBGene00000700	289.35	235.577	65.8128	59.2986	94.3969	41.8189	33.1298	25.0505	124.905	61.915	43.2254	36.107	18.1983	13.1492
WBGene00000701	289.35	235.577	65.8128	59.2986	94.3969	41.8189	33.1298	25.0505	124.905	61.915	43.2254	36.107	18.1983	13.1492
WBGene00000702	9.80949	4.87269	10.8015	12.9586	3.44939	7.97823	3.3526	4.14923	4.99178	2.0591	4.77401	13.1508	3.33862	4.21318
WBGene00000703	19706.5	23889.2	8936.13	8495.85	17162.6	5403.56	3221.28	2474.7	15180.6	9832.63	8101.51	7209.24	3970.29	3191.52
WBGene00000704	403.571	344.646	577.263	341.447	145.025	271.579	170.121	97.7741	113.27	78.1778	441.867	305.969	45.9487	48.2988
WBGene00000705	29.4234	20.4334	237.09	183.339	8.10127	6.94747	17.0556	2.59007	27.0225	29.5241	114.852	383.532	30.6293	33.3045
WBGene00000706	8.12421	9.46946	11.0338	9.3644	34.3016	32.3636	19.4417	9.59067	3.58036	5.80385	10.3469	5.00728	19.0375	10.5928
WBGene00000707	2650.5	2115.39	897.033	538.023	939.09	549.669	385.889	188.593	1238.71	623.976	613.313	485.296	154.608	153.993
WBGene00000708	171.674	282.678	217.331	169.845	864.854	76.182	52.4792	45.729	327.858	275.991	252.505	226.949	295.727	239.168
WBGene00000709	1.40959	0	0	0	0	8.19587	7.22871	1.70265	0	0	0	0	0	0
WBGene00000710	51.2085	49.9647	26.0465	21.2859	42.1455	15.1701	15.7533	7.06711	34.0864	32.0715	31.8285	25.5747	20.1737	15.0241
WBGene00000711	771.282	754.661	659.663	485.585	263.288	606.858	450.316	164.924	144.486	183.808	536.713	321.378	104.012	83.9282
WBGene00000712	20834.3	24851	10200.7	9322.14	18073.9	6604.68	3625.57	2849.94	13680.4	8392.3	8294.44	6464.04	4085.05	2921.14
WBGene00000713	81054.4	116681	128001	173688	340387	199289	118920	94140.8	64980.3	47571.5	123166	118335	153194	87773.3
WBGene00000714	131.154	156.47	46.4856	31.2677	74.1486	52.1293	30.022	15.4209	117.25	101.667	63.2527	64.7049	38.575	47.6474
WBGene00000715	13327.3	17396.4	6510.22	7777.96	19855.1	11187.9	6081.44	4936.44	8194.05	5752.49	5405.9	4314.75	5725.11	4478.43
WBGene00000716	26096.4	38742.2	60047.9	88435.4	158211	106585	64141.8	49133	20054.1	16403.8	63578.7	56956.3	48143.9	47539.6
WBGene00000717	2482.56	2717.14	5077.81	3842.87	2332.35	2401.73	1421.18	928.87	1048.79	905.274	4770.46	3454.86	788.519	876.248
WBGene00000718	739.894	490.475	419.833	233.378	202.169	280.795	175.865	125.792	182.786	129.924	245.055	168.688	23.1411	51.2522
WBGene00000719	1024.15	792.146	655.479	470.558	371.364	250.711	192.979	69.6792	430.373	210.679	537.964	473.889	93.8623	56.7063
WBGene00000720	2603.36	2404.92	1792.99	1421.5	2059.46	1046.82	574.065	321.854	1366.13	857.901	2620.28	2662.88	496.094	448.02
WBGene00000721	0	0	1.39447	1.35237	0	1.48732	0	0	0	0	0	2.02557	1.13255	0
WBGene00000722	2253.42	2498.62	998.145	961.335	858.577	1104.94	606.474	426.421	1597.21	983.901	1022.19	1129.86	171.704	323.169
WBGene00000723	160.029	178.993	148.104	160.622	229.026	433.125	249.9	179.255	127.878	107.491	278.68	357.584	39.9746	49.3739
WBGene00000724	2.41002	0	0	0	0	1.30849	0	0	3.17717	2.05405	5.09058	3.55366	5.95892	2.08797
WBGene00000725	4.12375	1.3736	5.60108	1.35792	4.35287	2.987	0	0	0	1.17933	5.83945	1.0171	2.27478	0
WBGene00000726	95.6982	129.171	112.468	118.264	192.658	225.691	138.633	100.677	191.697	182.504	181.279	196.063	88.3319	72.4967
WBGene00000727	349.592	263.247	288.784	168.842	90.1137	208.276	103.404	71.9172	127.194	109.536	215.74	113.375	40.7686	40.0118
WBGene00000728	2092.49	2492.86	3639.36	4479.92	3901.28	2716.02	1608.88	1275.43	1677.18	1679.43	4622.1	4321.51	1893.73	1619.29
WBGene00000729	133.358	84.659	104.907	57.5361	88.2837	40.811	55.9477	38.0611	36.2322	22.7385	71.7193	42.91	32.979	23.1112
WBGene00000730	310.366	227.279	196.732	118.875	102.465	124.167	119.945	95.565	55.5925	54.4842	120.94	91.7118	27.138	28.3513
WBGene00000731	34.9152	55.3849	98.8429	126.135	107.526	634.738	411.232	248.879	43.7355	50.1593	222.137	208.258	55.6598	113.799
WBGene00000732	10457.1	12293.5	6454.24	6817.16	12360.2	7684.91	4282.02	3255.79	5166.91	3395.25	4108.83	3286.76	1318.46	2589.02
WBGene00000733	38737.5	53332.3	51965.6	67683.9	153122	80716.8	45057.5	37721.9	21873.6	18076.3	43954.4	37077.4	27942.1	34437.9
WBGene00000734	1168.84	862.434	834.349	391.706	357.819	352.183	229.076	150.24	359.66	298.316	700.577	485.886	56.4078	116.527
WBGene00000735	679.95	490.978	541.036	344.075	279.765	291.595	225.545	116.496	210.902	173.614	520.93	347.191	89.037	98.8885
WBGene00000736	0.482998	0	0	0.958766	1.01867	1.56951	0	0.491314	0.418664	1.20122	0.398646	0	0.783019	0.411872
WBGene00000737	0.900989	0	0	0.892286	4.75278	1.95467	0	2.74254	2.36172	1.51786	0	0	0	0
WBGene00000738	12.1798	0	10280.4	5458.23	139.043	70.9142	90.8359	81.9105	16.5122	73.3304	999.678	2268.8	819.463	709.3
WBGene00000739	2666.17	3218.25	5125.88	5283.48	3946.58	3267.89	1890.93	1407.68	941.278	994.214	6101.04	4613.19	887.813	1216.03
WBGene00000740	2567.11	2513.43	2758.24	1563.11	784.084	895.789	522.83	384.631	877.202	484.539	1972.18	1398.97	177.78	211.141
WBGene00000741	902.1	817.125	876.484	483.172	345.466	547.353	376.177	228.819	175.458	140.805	609.399	414.679	44.0198	131.093
WBGene00000742	327.563	351.31	451.45	285.592	242.38	353.819	233.759	144.135	101.944	63.0073	320.758	195.485	22.3434	66.2099
WBGene00000743	452.066	315.273	199.855	90.5983	66.2165	138.593	70.1766	54.8377	71.8239	80.6707	162.741	73.5092	10.4097	7.36036
WBGene00000744	1.3044	0	0	0	1.37677	1.4169	0	0	0	0	0	1.92745	1.07755	2.26517
WBGene00000745	35.122	40.9847	307.206	170.031	23.2609	19.9742	16.9462	7.40968	14.2186	22.4516	107.658	311.349	33.7754	29.3286
WBGene00000746	28.9858	23.8769	59.9832	42.5415	26.3652	28.1989	21.523	16.2166	23.6244	8.45121	42.7806	44.0221	9.01852	10.3443
WBGene00000747	10.5356	7.85501	112.468	72.1758	8.33616	5.71372	4.50108	2.67283	9.20144	8.12773	35.2283	138.209	11.4903	8.30693
WBGene00000748	441.466	378.229	432.301	269.766	157.157	424.213	243.791	58.1672	113.865	127.405	370.915	252.836	93.8739	62.3762
WBGene00000749	131.455	126.194	211.596	201.725	581.385	141.169	187.454	54.4136	75.99	36.3455	214.001	228.214	139.431	168.296
WBGene00000750	0	10.4537	45.2517	22.4574	4.26967	14.0448	7.46975	6.57435	4.94237	4.75626	12.8284	73.3879	8.59416	7.6475
WBGene00000751	53710.9	75650.9	71628.9	97750.2	198369	116171	67020	53365	47980.3	42201.7	77349.2	68799.2	89529.7	61430.5
WBGene00000752	14861.6	21465.1	21755.7	29053.8	44812.8	37253.9	21857.2	17056.9	14641.2	13174.9	19026.9	22257.2	10116.9	12224.8
WBGene00000753	751.513	536.253	492.499	395.903	519.223	454.229	236.572	164.298	374.297	253.325	423.216	318.122	195.654	204.131
WBGene00000754	48125.2	65274.9	49147.7	68282.3	157025	111679	68623.3	51010.8	47795.4	42886.9	67207.9	74147.6	63081.6	54315.5
WBGene00000755	36.1302	15.0643	188.727	77.2808	3.1786	22.9097	15.4409	0	6.65399	7.78951	48.8148	55.8514	17.4927	14.4429
WBGene00000756	0	0	1.28282	0	2.65939	5.47336	2.58409	0	1.10844	0	2.13277	2.78986	2.07937	1.09284
WBGene00000757	23461.4	32276	26826.4	36360.7	80162.9	56573.7	34880.6	25224.3	25837	22595.8	36575.5	40428.5	41616.3	29788.6
WBGene00000758	0	0	1.2989	1.25322	0	0	0	0	0	0	0	0	0	0
WBGene00000759	30.3987	24.5714	55.066	31.0376	19.1561	19.5818	13.4452	14.318	15.8959	5.11871	22.8617	42.4925	14.7881	6.54712
WBGene00000760	5.21761	7.81504	13.2841	9.02346	11.0141	14.169	2.6755	3.9608	13.7833	13.3926	6.63417	3.8549	12.9307	1.13259
WBGene00000761	390.198	601.63	550.249	626.371	845.644	747.35	521.744	353.05	1054.36	928.945	1187.18	1363.31	644.574	578.648
WBGene00000762	471.88	689.26	590.859	775.104	1301.25	850.169	536.979	365.139	1025.58	1129.58	1300.62	1413.23	1209.22	995.848
WBGene00000763	576.254	1069.12	1019.38	1329.03	1774.69	983.752	642.331	530.149	1128.18	1032.45	1578.93	1758	1160.37	1047.32
WBGene00000764	399.995	783.467	610.24	759.19	1240.46	828.074	615.454	434.491	1094.21	1119.37	1244.87	1358.13	1224.17	1134.57
WBGene00000765	1546.63	2254.54	1548.27	1842.38	3045.92	2187.24	1532.99	972.889	4308.96	4536.66	3594.3	4338.21	2948.81	3104.98
WBGene00000766	488.778	703.071	787.045	948.942	1516.48	1085.98	679.169	475.286	1025.16	924.615	1301.16	935.169	1063.45	839.113
WBGene00000767	888.918	1361.63	887.533	1036.65	1803.27	1211.75	796.412	578.115	1943.93	1735.39	1476.68	1124.25	1204.07	1057.34
WBGene00000768	167.847	225.26	506.654	399.496	255.888	351.208	202.034	152.739	142.41	141.879	387.072	384.227	67.4456	117.792
WBGene00000770	662.255	989.234	863.579	1162.72	2359.73	1137.71	772.099	508.266	889.221	627.913	786.99	365.279	686.224	632.632
WBGene00000771	36.0302	59.7118	18.5944	15.2336	69.7693	76.8028	42.3876	29.4214	49.7646	42.7747	23.4813	24.0725	20.6383	21.2043
WBGene00000772	1532.88	2312.2	1424.5	1993.23	3649.14	2101.85	1491.7	975.845	2565.64	2515.81	2055.38	1463.25	1701.06	1738.41
WBGene00000773	1046.26	1701.78	1376.33	1813.08	3213.35	2033.54	1422.05	980.222	2748.94	2791.21	2457.17	2617.28	2545	2424.15
WBGene00000774	1516.21	2419.59	2004.89	2884.11	5274.06	3175.74	2210.38	1546.61	2506.98	2120.62	2167.34	1684.8	2541.19	2058.6
WBGene00000775	52.1888	102.883	128.47	106.647	153.981	210.46	122.905	96.8548	172.854	178.688	340.142	422.757	232.452	189.819
WBGene00000776	30186.5	44337.5	47085.4	58211.4	68108.1	43225.1	27003.5	20431.7	32328.6	28903.6	62993.9	50937	21404.8	23581.8
WBGene00000777	4877.35	7584.27	5683.78	8265.24	13162.8	7809.59	5477.39	3829.32	11942.5	12579.9	13586.2	14502.8	10489.8	11208.2
WBGene00000778	120.407	131.9	693.689	482.83	281.375	167.522	126.018	80.3534	213.539	210.765	307.92	1065.59	119.825	189.586
WBGene00000779	11606.4	16314.3	22033	24856.2	23159.3	26008.5	14335.9	11788.4	10626	10085.5	26282.4	27542.5	7157.74	8990.96
WBGene00000780	827.398	1370.73	979.823	1031.49	1743.43	2268.54	1270.96	929.144	1303.95	970.312	1594.49	1688.84	656.519	578.581
WBGene00000781	7165.74	10516.5	7384.61	8318.15	57791.1	3950.75	2378.99	1880.68	8697.28	8879.44	9506.33	8428.06	55068.2	8676.92
WBGene00000782	1.17655	0	3.59278	2.327	16.1415	2.55493	2.41311	5.95894	3.10043	0	0.993149	1.73382	13.5668	4.07475
WBGene00000783	94.6242	153.103	248.551	340.123	342.753	520.364	335.707	230.341	230.193	256.122	912.297	854.564	433.167	191.42
WBGene00000784	7389.53	10442.9	11443	12884	52154.2	5165.85	3412.56	2626.96	9477.34	7356.22	14951.2	10983.8	50430.4	10867.9
WBGene00000785	10301.7	15294.1	6735.13	8167.55	10766.3	3883.84	2439.6	1925.78	10368.8	8837.44	8114.89	5847.68	6962.02	2236.37
WBGene00000786	13389.4	20271.2	29725.3	36818.4	45778.8	30901.3	20156.1	13994.1	22439.9	24985.1	62798.5	66710.8	31691.4	28303.7
WBGene00000787	968.695	1488.64	1780.62	2161.6	3527.15	1885.54	1302.71	880.263	2198.38	2175.43	3285.64	3046.29	3244.65	2192.93
WBGene00000788	8143.08	11579.8	17589.3	22494.7	25845.5	20191.1	12874.5	9200.94	10051.7	10194.2	26275.1	26045.7	10296.9	10856.6
WBGene00000789	565.656	753.597	1587.82	1549.99	2217.41	1468.71	983.062	565.953	979.315	918.683	3132.68	3495.77	2937.73	1162.31
WBGene00000792	49.1041	58.9494	196.353	123.856	180.211	73.1576	36.0575	28.3814	41.8488	41.4525	47.6321	49.0526	37.1721	37.41
WBGene00000793	589.192	681.457	876.614	1233.44	2526.32	1639.16	1119.72	732.137	685.412	582.791	786.569	822.084	1004.05	740.193
WBGene00000794	2517.7	3944.43	3079.01	3836.64	8475.83	4493.57	3042.46	2140.72	4257.05	3903.39	3415.14	2462.32	3915.36	3240.09
WBGene00000795	282.056	501.928	408.738	538.542	810.682	507.496	328.627	222.448	717.112	706.072	811.289	669.257	692.054	503.697
WBGene00000796	893.893	1399.47	1049.66	1089.7	2327.28	1380.41	1085.88	750.138	2306.21	2327.78	2046.57	1840.14	2026.12	1858.1
WBGene00000797	245.646	362.287	229.627	366.209	562.447	500.72	359.984	233.974	466.602	448.113	309.604	300.016	322.193	355.915
WBGene00000798	650.271	1075.93	879.754	1080	1783.84	1172.71	823.777	574.326	2024.74	1805.82	1791.97	2171.99	1961.94	1478.25
WBGene00000799	76.6153	132.898	98.9201	89.3467	245.106	290.196	145.529	118.107	121.889	124.798	100.069	158.392	150.346	111.931
WBGene00000800	1805.81	2648.23	2398.14	3080.97	5226.21	2897.18	1904.3	1328.29	2792.21	2710.73	3126.74	2480.44	2444.37	2148.34
WBGene00000801	108.947	133.777	83.3965	94.7926	190.635	196.667	102.422	63.1424	136.498	110.743	138.096	126.33	82.7929	76.5653
WBGene00000802	19663.6	27325.2	37992.7	36771.2	64478.3	40729.4	25618.4	18430.8	22784	21874.9	32889.2	30635.2	29457	20362.2
WBGene00000803	163.14	229.386	163.547	203.604	504.907	397.803	269.001	171.641	243.32	167.027	121.364	75.3165	159.332	149.201
WBGene00000804	2803.05	3492.37	2501.34	3921.24	6838.73	3966.87	2741.87	1958.67	3814.98	3468.9	2644.2	2310.3	3225.34	2948.52
WBGene00000812	726.642	1115.26	1054.02	1290.69	2577.97	1536.68	1039.34	701.175	1171.43	992.465	1090.88	918.59	1102.89	959.193
WBGene00000813	740.722	1159.96	1018.83	1185.75	2352.05	1415.26	973.813	632.709	1852.2	1860.07	1679.18	1628.81	1739.22	1570.24
WBGene00000814	933.374	1524.14	1276.87	1419.09	3114.42	1958.67	1468.08	1049.63	3018.11	3088.68	2769.6	3163.3	3350.27	2814.49
WBGene00000815	823.185	1319.61	1074.59	1372.59	2646.77	1663.89	1170.4	761.413	2374.48	2572.34	2268.71	2405.26	2475.72	2446.18
WBGene00000816	890.778	1331.51	1117.5	1477.38	2767.28	1844.41	1175.12	857.114	1939.8	1932.41	1688.59	1617.47	1781.38	1549.66
WBGene00000817	1454.15	2301.27	1704.27	2318.44	3745.88	2283.57	1495.96	993.315	3257.46	3396.04	2863.25	2839.88	2655.6	2550.27
WBGene00000818	1189.37	1848.33	1481.44	1923.88	3585.19	2083.11	1531.02	1040.04	2489.04	2387.55	2141.86	1846.98	2431.42	2017.86
WBGene00000819	7.55414	15.4193	18.5172	18.2443	72.9673	98.9921	66.9534	34.2508	17.7135	19.9527	34.2138	28.5947	26.1773	20.1673
WBGene00000820	10.9388	16.554	13.8664	12.3734	112.368	30.5005	15.4495	11.7546	7.2328	5.56977	13.813	15.2871	16.1863	9.95707
WBGene00000821	3.71847	8.65794	2.52395	7.23538	17.1796	10.7687	6.11532	7.53036	13.0846	6.41476	8.38749	8.23054	4.08954	6.88749
WBGene00000822	1703.35	2646.75	3695.91	3746.38	5814.74	4525.42	2583.26	1897.85	2256.22	1973.98	5553.72	5724.94	7011.52	2227.04
WBGene00000829	17415.1	33706.5	15931.7	19881.9	28168.7	41073.6	29164.6	19153.7	79617.1	69874.2	47251.1	54979.8	24755.5	33637.2
WBGene00000830	698.007	937.204	1505	1714.44	2697.59	1372.51	773.462	656.404	969.444	808.912	2354.93	1877.77	2711	1148.95
WBGene00000831	1098.16	1500.18	2667.3	2749.06	4152.74	2291.58	1383.16	1040.86	1322.41	1285.82	3679.9	3139.2	3399.29	1545.19
WBGene00000832	173.312	215.8	609.876	483.2	627.837	406.582	261.814	178.928	173.485	188.214	262.151	267.972	292.118	204.359
WBGene00000833	10632.4	15950.9	17104.5	20026.9	29592.4	19420.6	12528.2	9028.65	13042	10289.2	18430.7	12602.9	15462	10441.8
WBGene00000834	513.311	815.492	654.702	796.605	1557.75	1102.81	747.587	499.234	975.877	930.596	986.198	765.449	735.472	790.247
WBGene00000835	2507.97	4095.2	4042.9	4724.83	4388.34	3973.64	2739.21	1855.6	9576.77	10047.9	10816.4	15244.4	5711.79	6198.14
WBGene00000836	1355.43	1971.78	1482.22	1943.87	4815.59	2942.19	1858.59	1364.39	2130.58	2114.39	1761.13	1388.96	2374.57	2017.18
WBGene00000837	2019.51	2921.57	2402.99	3033.93	6327.08	3520.71	2361.57	1709.56	2551.04	1994.02	1922.49	1251	2263.94	1669.31
WBGene00000838	3042.45	4552.25	3674.56	4823.45	9309.43	4835.15	3042.45	2243.37	3894.65	3561.5	3485.27	2423.42	3052.36	3058.88
WBGene00000839	530.932	760.542	723.99	852.248	1654.04	914.772	665.889	445.336	1287.61	1274.67	1290.58	1275.94	1301.15	1122.4
WBGene00000840	579.635	827.028	736.809	885.066	1677	1005.28	735.47	476.744	1273.69	1397.58	1174.48	1094.5	1143.27	1095.95
WBGene00000841	22.5066	34.2777	42.4686	38.0707	30.7472	48.762	38.3994	21.035	49.3021	58.6334	173.44	171.471	62.6872	53.2481
WBGene00000843	2082.13	3373.13	3163.83	4007.5	6304.84	4491.44	3112.28	2044.17	5253	5604.96	5512.33	5811.23	5229.32	4762.59
WBGene00000845	42.557	83.7472	134.658	173.444	186.35	192.427	136.665	70.9227	126.049	146.219	362.252	461.96	199.977	152.385
WBGene00000846	605.449	986.868	901.601	1146.22	2343.11	1473.31	994.652	764.393	1273.85	1390.78	1214.35	1089.49	1270.03	1232.57
WBGene00000851	4.69298	4.66058	0.794898	1.55018	4.12542	4.24046	0	0.794186	0.681862	1.31168	0	0.571532	0	3.3568
WBGene00000853	6.93731	6.25319	381.776	229.019	20.62	14.3528	8.40534	4.48665	9.31946	12.4728	79.1124	207.08	34.9882	41.5435
WBGene00000854	549.201	896.743	701.04	797.759	1329.02	978.259	679.043	454.786	1475.89	1591.03	1371.19	1438.19	1302.52	1142.94
WBGene00000857	69.9499	99.3345	430.897	315.444	296.587	176.717	122.221	92.2568	153.842	175.96	373.816	710.983	186.483	199.07
WBGene00000858	29.2848	53.4544	322.563	174.896	131.083	67.7997	52.7478	30.5369	61.4197	90.2896	207.17	483.01	75.5956	80.1804
WBGene00000859	0	0	0	0	0	0	0	0	0	0	0	0	0	0
WBGene00000860	0	0	4.97709	4.68861	5.10834	5.30804	0	0	0	0	0	0	4.26206	0
WBGene00000861	0	0	0	0	0	0	3.22598	3.14754	0	0	0	0	0	2.83162
WBGene00000862	1.66636	2.48361	12.7038	9.07966	3.5158	6.32496	4.27138	4.22864	2.90819	1.39998	3.47738	3.65679	2.04243	2.86378
WBGene00000863	883.295	1266.44	1132.09	1300.87	3032.56	1836.17	1351.35	957.92	1899.67	1853.78	1352.97	1175.09	1640.71	1594.8
WBGene00000864	25.452	62.121	63.5054	73.4143	90.6426	64.8919	54.0719	37.4221	97.9864	86.6398	80.0934	84.0234	59.3801	72.5936
WBGene00000865	4756.73	7355.33	5259.93	6589.26	18391.3	11962.1	7913.03	5929.66	6662.85	5536.69	4449.74	2704.71	6790.81	6042.5
WBGene00000866	2441.3	3689.66	3178.44	4365.95	8621.9	5649.6	3941.08	2590.69	5522.71	5778.77	4436.13	4180.47	5266.56	5403.99
WBGene00000867	3580.58	5332.57	4072.24	5692.11	10952	7375.88	5140.27	3556.96	7564.56	8090.44	5601.4	5145.65	5930.08	6800.71
WBGene00000868	10517.1	15362.8	11261	15468.1	35441.1	24106.2	16499.6	11718.9	12773.9	11342.3	9357.82	5552.88	12166.2	12733.5
WBGene00000869	5393.26	7943.97	8112.89	10714.1	15962.7	9355.83	6361.97	4520.2	8765.28	8516.45	11606.8	10380.5	8958.6	7241.99
WBGene00000870	174.47	214.375	257.678	182.185	503.437	432.725	268.301	216.671	123.317	122.839	69.2495	74.7019	115.876	98.7692
WBGene00000871	1404.92	2266.44	1645.25	2190.02	4113.52	2534.23	1748.52	1190.03	3287.71	2709.83	2189.72	1306.97	2035.7	1983.8
WBGene00000872	354.472	510.531	537.074	669.788	1236.39	641.499	409.265	287.735	326.891	273.78	536.763	308.894	427.953	327.556
WBGene00000874	480.805	705.799	731.776	870.389	1651.91	863.258	560.788	398.166	904.542	920.71	1079.75	919.262	1005.5	782.365
WBGene00000875	3214.49	4603.49	3423.75	4666.85	10458.1	5847.6	3687.33	2669.03	2395.61	1858.52	2217.32	1035.19	2287.46	2150.5
WBGene00000876	1438.81	1967.31	2043.41	2358.55	5173.06	3247.68	2411.04	1564.86	2860.18	2797.67	3030.22	2778.61	3367.9	2994.98
WBGene00000877	4668.17	7206.78	5763.44	7860.73	9154.96	5750.73	3630.23	2588.56	11056.2	11154.5	9942.5	11911.3	7631.64	6984.75
WBGene00000878	666.268	974.992	271.615	271.326	1430.54	776.998	402.942	305.552	914.471	780.997	362.553	357.982	363.851	298.348
WBGene00000879	9705.32	14497.6	13950.5	18589.8	23669.4	17152.5	11246.7	8037.52	17761.8	18171	22619.2	27345.9	16118.3	15445
WBGene00000880	874.871	1280.96	1118.53	1278.92	2875.79	1804.53	1238.88	803.992	2041.84	2074.67	1814.94	1863.66	2137.05	1775.96
WBGene00000881	12164.9	17438.1	22014.6	26232.6	38601.1	25875.1	16590.1	11939.6	16794.3	15120.5	26134	26828.9	22020.4	15273.5
WBGene00000882	679.848	983.111	1598.72	1568.86	2393.99	986.108	762.096	496.67	942.961	1120.05	1544.99	2714.44	1141.18	1109.51
WBGene00000883	64073.8	92084.9	80351.7	113927	164870	109946	72083.5	49772.4	100648	105894	128531	132600	86568.9	96891.7
WBGene00000884	264.251	407.629	313.518	362.066	1532.91	1258.76	825.923	635.336	361.876	379.189	276.253	321.582	810.863	578.147
WBGene00000885	895.951	1310.92	1054.81	1308.24	2436.61	1280.1	879.213	606.638	2487.03	2347.42	1868.57	2011.2	1990	1737.54
WBGene00000886	1681.09	2547.21	2288.86	2672.22	5728.53	3865.02	2667.41	1893.47	4751.4	4974.18	4376.71	4850.77	5580.6	4467.14
WBGene00000887	1306.26	1993.64	1826.45	2289.08	3472.23	2456.7	1748	1102.89	3853.02	3790.14	3935.67	4255.33	3537.4	3545.91
WBGene00000888	1487.24	2281.11	1840.46	2453.79	4250.23	2846.08	1875.34	1370.62	4719.79	4877.45	4144.64	4775.63	4898.52	4158.45
WBGene00000889	1746.41	2552.51	2467.38	3014.68	5841.49	3419.49	2341.17	1546.94	3691.02	3702.7	3830.48	3964.88	4115.44	3468.69
WBGene00000890	677.309	1159.78	1023.85	1191.74	2461.88	1535.57	1161.96	752.324	1804.78	1816.86	1769.21	1927.04	2057.78	1817.1
WBGene00000891	715.135	1110.23	822.076	1052.46	1769.52	1125.95	774.236	564.35	1650.58	1651.5	1328.33	1387.04	1270.85	1144.91
WBGene00000892	496.507	757.685	632.43	626.76	1421.47	1012.18	828.161	448.456	1292.6	1267.52	1240.97	1261.03	1280.38	1106.01
WBGene00000893	5.29709	0	319.315	159	9.75867	3.15181	4.82712	7.1798	6.02639	6.85836	78.1079	219.923	24.39	25.2064
WBGene00000894	3746.07	5889.71	3604.22	4602.52	8967.41	6967.77	4548.38	3221.84	4802.7	4398.6	3041.96	1945.65	3015.58	3525.79
WBGene00000895	13.5692	20.2272	29.1724	26.8836	30.4189	31.944	32.1734	17.6459	21.0643	18.3517	41.0784	55.743	19.5021	16.8498
WBGene00000896	4226.8	7057.4	5508.96	7854.37	12467.3	9672.12	6129.36	4183.44	11742.5	12574	11377.1	14732.3	10793.5	11319.9
WBGene00000897	275.079	405.299	410.711	426.142	923.616	864.183	534.722	381.305	328.882	288.611	330.112	225.139	296.106	322.042
WBGene00000898	450.69	567.255	633.98	666.774	2041.39	1167.43	785.954	553.748	375.199	281.242	458.55	224.092	581.253	479.202
WBGene00000899	155.625	201.072	340.254	314.913	498.441	406.111	231.61	182.164	174.269	164.164	292.93	317.733	262.594	167.053
WBGene00000900	325.243	488.774	482.395	502.794	862.503	759.812	452.61	337.748	542.163	515.748	390.613	350.551	397.409	392.773
WBGene00000901	320.049	473.724	587.669	654.133	1146.53	909.017	504.809	385.16	171.447	123.554	295.32	215.721	200.71	202.802
WBGene00000902	5.80782	8.97271	72.1835	42.539	10.3337	14.9346	10.7906	6.65116	6.59242	8.98677	22.3836	59.9453	16.432	12.0404
WBGene00000903	15.2688	23.7046	42.4841	40.8125	35.0099	82.7452	33.3499	33.7274	11.5485	6.64964	14.8801	24.678	7.56486	1.70502
WBGene00000904	91.4571	131.592	219.029	207.098	282.413	233.721	146.074	104.84	146.788	165.181	221.608	239.702	171.701	128.033
WBGene00000905	14.4161	12.5716	31.0344	16.5893	32.232	31.8651	28.9671	22.8634	21.5314	14.872	54.8975	52.0232	26.2315	17.2456
WBGene00000906	2.86074	2.82631	21.1814	13.0744	4.82571	4.64485	4.10525	4.07887	3.70566	4.47262	15.955	38.4788	5.30947	5.34387
WBGene00000907	0.995403	0	12.4542	6.59161	1.04951	2.51448	1.70057	0.337826	0.286783	2.13333	5.58048	11.2882	2.19795	1.38766
WBGene00000908	76.7621	103.225	188.838	159.326	239.589	212.538	138.983	108.256	69.9454	56.609	171.483	139.884	76.4474	76.1444
WBGene00000910	88.5123	116.803	207.372	232.325	371.466	337.771	221.294	138.166	180.199	168.989	336.309	435.789	442.914	295.023
WBGene00000911	578.179	822.381	799.403	896.547	1721.34	1170.53	799.775	555.176	1016.32	878.906	1097.22	678.61	924.76	782.467
WBGene00000912	1091.14	1519.62	1596.28	1884.38	3220.88	1884.08	1193.96	838.387	1194.46	974.169	1375.96	1055.78	1382.34	786.667
WBGene00000913	2955.15	4172.05	3304.22	4302.37	11580.7	6752.11	4578.77	3203.46	5761.47	5899.04	3998.97	3234.54	5341.33	5999.36
WBGene00000914	145.436	196.332	412.172	303.008	495.196	394.299	264.07	203.304	195.577	172.737	170.162	131.38	172.21	197.988
WBGene00000915	35841.4	54607.2	43861.3	55788.3	86244.7	46952.7	30994	22074.8	58212.9	62282.3	53872.2	42990	42451.8	45068.9
WBGene00000917	626.342	905.47	984.383	1200.44	1947.87	1117.28	713.774	545.933	1226.11	1183.85	1355.35	1450.34	1172.93	1164.25
WBGene00000920	53.0648	46.5374	13.5294	34.3506	50.7774	169.529	86.7502	73.6937	26.4648	5.75483	17.0667	7.40681	4.14381	7.2562
WBGene00000923	2516.11	4000.42	3546.69	4395.56	7159.32	4205.46	2915.95	1971.78	6626.35	7128.02	6131.01	6960.71	5340.3	5287.53
WBGene00000928	971.041	990.792	6692.65	5246.05	4158.89	575.425	546.61	292.931	569.346	1125.58	3023.06	9050.41	897.111	1283.64
WBGene00000929	526.403	874.006	896.085	1048.05	1764.23	1321.31	784.565	573.809	913.261	962.286	1330.71	1612.92	1221.34	980.835
WBGene00000930	51.5743	50.0968	30.9224	20.9635	12.8113	11.5425	21.7819	9.20023	5.36489	5.2349	28.4872	38.2775	8.81528	15.8799
WBGene00000931	3464.13	4938.56	3176.07	3945.06	6482.43	3719	2367.73	1819.17	2468.17	1847.87	2688.44	1337.85	1281.44	1310.16
WBGene00000932	0	4.3473	17.4028	41.13	8.94637	13.9159	8.6838	8.42324	15.439	3.9754	31.1229	88.7595	51.8493	23.0852
WBGene00000933	1084.91	1890.52	1558.32	1875.04	2729.4	1649.49	1079.38	676.467	2943.94	2909.81	2622.02	2659.92	1972.67	1779.31
WBGene00000934	4.03616	2.99752	10.7555	11.0151	4.25636	11.477	9.30971	4.10513	6.5625	3.76731	7.50055	4.3982	3.27326	3.87383
WBGene00000935	4471.72	6470.32	3821.92	5237.04	9729.03	5197.83	3510.86	2584.23	5456.58	4496.18	4243.91	2188.06	2814.76	3005.57
WBGene00000936	34.9743	80.7093	102.048	112.252	113.345	110.953	61.9335	40.0673	53.6223	46.13	85.9705	89.4029	78.1055	38.6286
WBGene00000937	611.053	913.103	726.87	841.522	1452.59	979.009	693.348	424.069	1463.68	1433.04	1261.63	1284.31	1208.79	1037.18
WBGene00000938	685.782	991.741	1069.45	958.519	2292.01	1442.86	1120.72	669.046	1360.34	1351.86	1140.69	981.999	1243.7	1172.97
WBGene00000939	515.588	687.988	574.528	642.671	1587.77	873.807	658.902	441.839	1001.08	1041.56	963.652	685.681	929.961	949.236
WBGene00000940	984.567	1440.8	1153.45	1558.6	2773.37	1835.14	1331.51	945.645	2478.74	2268.43	2218.79	1961.01	2225.72	2018.02
WBGene00000941	6247.28	8306.06	7488.75	10221.8	12496.3	7205.11	4969.26	3577.74	10734.6	11552.8	11347.2	14314.6	9023.05	8476.25
WBGene00000942	422.173	568.539	1338.11	1065.93	926.673	842.7	460.08	329.511	212.284	196.373	592.946	463.534	149.257	244.348
WBGene00000950	9.75214	11.4293	43.8523	28.8831	18.4964	44.4792	25.8756	15.237	10.0023	15.2192	42.6513	40.0292	15.586	8.38095
WBGene00000951	8.61383	10.243	22.1587	18.7999	25.437	26.7555	11.1857	8.75721	8.47685	7.6435	27.0955	24.6496	10.7296	4.41598
WBGene00000952	5.97319	6.99298	9.92398	15.0859	8.58998	14.1192	9.46357	4.41732	6.59717	5.41427	13.4714	26.8463	3.52612	4.17292
WBGene00000953	4.13216	6.13571	38.8706	35.1337	9.49936	0.639643	3.46279	2.40032	5.64002	9.36277	34.0061	115.135	18.2275	14.6322
WBGene00000955	17.5359	14.3963	19.2932	16.0197	13.1019	27.4549	17.1877	13.6481	9.91052	8.65639	22.9803	22.7698	9.28705	5.51089
WBGene00000958	25.1713	25.9035	193.387	119.72	92.7955	64.545	32.3768	25.6261	18.2081	13.3637	53.4864	45.1516	19.2065	21.065
WBGene00000959	217.494	316.608	654.595	602.976	795.372	614.88	427.728	328.656	373.978	433.69	732.189	888.297	718.364	393.297
WBGene00000960	0.894451	0.885175	18.156	4.88357	0.943186	1.93745	2.75073	0.910052	0	1.11075	3.31828	3.89404	2.89774	3.04857
WBGene00000961	363.373	513.92	890.177	757.625	1134.22	842.501	506.869	409.148	261.753	221.369	307.194	213.786	197.359	194.201
WBGene00000962	1201.06	1505.2	1090.19	1374.51	3114.29	1561.04	971.947	737.577	858.517	830.186	970.057	468.939	603.792	691.179
WBGene00000963	106.007	150.074	261.352	271.131	515.837	381.508	260.116	168.707	220.241	203.259	415.363	517.126	536.638	311.88
WBGene00000964	63.9087	91.8381	228.529	198.528	258.619	238.185	110.984	90.7867	99.2413	93.5855	245.692	296.534	103.478	78.1414
WBGene00000965	809.481	1294.7	1119.29	1555.16	3139.33	1958.2	1291.78	888.202	2131.19	2249.52	2130.88	2191.96	2381.98	2201.79
WBGene00000966	106.444	146.333	206.241	284.996	549.821	301.953	214.139	146.988	198.97	246.14	519.009	516.408	599.857	365.536
WBGene00000967	864.703	1229.53	2515	3101.93	3206.26	3090.11	1967.18	1217.96	2186.53	2305.57	8006.25	8669.06	2642.3	3730.12
WBGene00000968	22.2938	26.6605	122.509	110.268	202.321	84.7021	53.7245	36.1453	34.2289	49.2292	249.78	302.672	100.846	171.557
WBGene00000969	102.291	159.267	388.215	369.849	316.543	171.033	141.591	76.9994	189.75	247.257	662.145	851.479	312.187	238.159
WBGene00000970	1011.1	1546.14	1323.33	1588.89	2692.02	1638.16	1165.37	745.996	2432.31	2559.03	2472.92	2685.07	2616.99	1958.62
WBGene00000971	39.3697	66.9658	108.514	142.98	171.675	177.45	102.264	82.5683	106.966	114.111	327.61	334.357	80.8597	177.583
WBGene00000972	22.3546	41.135	48.4844	62.874	84.4158	63.2723	38.0079	32.2044	36.1966	52.0814	34.7602	48.9936	45.6797	61.1214
WBGene00000973	627.828	845.46	850.407	906.626	1897.27	1224.39	781.957	555.135	937.885	1006.41	1443.69	1685.13	1489.93	1161.39
WBGene00000974	768.733	1139.57	1129.18	1759.7	2510.8	1370.61	970.377	654.288	1953.41	1964.39	2339.18	2589.36	2861.45	2156.1
WBGene00000975	1634.94	2642.74	1828.42	2455.63	3459.7	2421.13	1503	1097.12	3685.92	4013.82	3728.61	3994.42	3911.43	3196.84
WBGene00000976	1387.78	1920.16	1699.12	2533.57	4056.87	2689.45	1811.59	1261.27	1804.36	1413.91	1956.08	1719.69	1951.56	1463.22
WBGene00000977	230.977	332.756	520.048	518.487	669.553	759.48	397.006	312.315	458.065	502.169	1379.97	1665.25	437.878	592.391
WBGene00000978	12.8092	12.7875	7.82625	6.33009	14.8715	30.6083	7.88197	6.48343	6.76453	1.09496	8.67967	3.78363	4.23033	4.44648
WBGene00000979	2.6109	6.92068	87.593	66.3761	30.2987	10.3833	1.7847	4.41601	3.0399	5.12551	18.9106	82.8245	12.8115	9.72989
WBGene00000980	132.371	197.429	225.998	251.159	489.81	433.61	238.396	187.241	291.941	260.162	230.899	241.809	216.289	297.462
WBGene00000981	290.715	437.181	500.267	549.603	1049.12	483.968	367.146	182.5	781.985	878.615	1472.58	1493.96	3030.44	731.348
WBGene00000982	332.549	547.91	532.128	528.329	1382.44	1386.88	865.756	548.004	1369.55	1353.49	1382.08	1712.32	1314.28	1310.03
WBGene00000983	89.8208	119.678	137.307	139.989	298.821	170.635	100.75	81.8546	278.332	294.015	574.236	577.616	794.851	314.874
WBGene00000984	216.821	352.485	566.525	638.681	818.78	623.271	390.874	286.176	525.77	518.218	1615.28	1905.13	1306.26	567.656
WBGene00000985	1960.95	3125.22	3118.8	4054.94	6940.28	4820.58	3175.08	2174.75	4707.09	5045.75	5596.3	6165.69	5887.27	4641.25
WBGene00000986	14.0797	46.3959	44.0805	60.0084	132.587	52.9011	41.0978	24.149	83.5778	57.8864	100.27	132.21	127.301	82.36
WBGene00000987	628.913	912.579	841.74	1123.23	1650.96	946.397	620.069	397.09	1236.53	1112.28	1298.63	1178.45	1102.2	853.325
WBGene00000988	3536.22	5552.33	2100.4	2949.44	1410.06	2536.02	1564.02	1110.04	6558.55	7038.27	4259.46	5403.26	339.578	1717.83
WBGene00000989	127.172	202.715	13.1372	6.88416	66.0423	90.5571	66.2199	49.368	287.851	207.448	26.6769	30.6273	18.7415	94.2429
WBGene00000990	156.361	202.981	499.738	519.621	715.771	358.582	251.804	197.515	295.543	349.584	351.407	804.375	352.182	316.949
WBGene00000991	1641.12	2409.81	3299.39	3353.47	5615.26	3389.52	2108	1557.64	3149.53	3589.86	7013.19	7116.96	5272.32	3253.22
WBGene00000992	58.949	105.083	248.688	229.631	243.63	211.91	108.462	83.6204	145.792	129.453	272.766	514.806	187.944	239.26
WBGene00000993	594.773	853.714	829.967	1019.85	1990.71	1449.16	1013.9	747.787	1073.73	1168.42	1258.96	1414.97	1781.3	1179.94
WBGene00000994	328.829	474.453	373.433	460.733	873.677	649.85	457.841	302.631	702.104	737.866	581.308	569.802	554.703	602.074
WBGene00000995	456.554	626.575	662.388	579.113	1679.51	1324.9	829.443	612.205	442.072	384.385	208.374	152.899	419.962	450.609
WBGene00000996	1704.42	2683.4	2201	2721.28	4832.7	3571.48	2262.35	1521.41	3948.78	4045.98	4058.72	4370.66	3765.35	3186.29
WBGene00000998	26.1015	28.0243	81.3364	48.9676	53.4673	48.4867	25.5955	26.0644	4.84501	3.93813	14.3115	7.73188	4.11903	4.65508
WBGene00001000	3222.57	4598.23	5054.28	4338.98	4127.79	5139.11	2737.41	2135.14	2952.3	2528.93	4031.99	3801.76	921.159	1512.62
WBGene00001001	698.503	1039.84	925.795	1142.66	2075.9	1121.81	733.689	516.513	1587.65	1701.53	1593.18	1595.07	1359.11	1158.89
WBGene00001002	795.517	1184.81	925.194	1250.93	2753.69	1543.97	1080.17	751.474	1501.39	1457.12	1183.37	966.679	1405.91	1381.79
WBGene00001005	11358.6	17321.2	15405.4	19445	29685.1	19664.5	14248.2	9715.99	25070.7	28484.5	24221.6	30046.9	22999.7	22562.2
WBGene00001006	279.651	357.009	1450.25	955.558	1292.74	323.249	203.418	151.664	160.411	146.254	275.774	254.721	276.459	173.139
WBGene00001007	1380.13	2272.24	1849.32	2295.16	3838.17	2456.92	1571.75	1182.43	1926.34	1482.15	1902.96	1305.32	1511.02	1369.53
WBGene00001008	242.776	328.074	690.213	646.076	808.686	807.596	443.957	334.949	240.666	214.239	842.639	605.515	389.79	293.917
WBGene00001016	789.951	1167.76	958.312	1336.02	2612.97	1509.15	989.493	717.18	1099.36	871.809	917.754	508.064	871.451	735.593
WBGene00001017	761.959	1069.79	1095.67	1176.09	2220.74	1267.69	898.587	611.762	1386.71	1342.8	1563.64	1089.78	1425.28	1096.48
WBGene00001018	1050.8	1664.22	1415.84	1751.21	2964.83	1868.67	1281.16	935.892	2793.89	2911.74	2692.13	3324.09	2856.66	2446.34
WBGene00001019	795.05	1202.57	1032.98	1160.28	2394.47	1358.4	959.799	651.641	1837.84	1892.04	1761.76	1812.36	1455.58	1374.2
WBGene00001020	590.437	939.983	909.562	1022.63	1802.46	1376.05	990.238	671.772	1812.68	1891.54	1812.79	2109.77	1447.78	1592.66
WBGene00001021	289.989	463.077	388.514	456.508	728.453	589.721	361.448	281.209	1201.29	1111.21	1025.75	1249.21	1210.94	858.844
WBGene00001022	319.448	531.975	461.787	580.361	1170.13	761.504	471.208	317.758	1010.2	1054.55	1082.81	1183.22	1077.7	989.677
WBGene00001023	2342.36	3428.15	2904.16	3651.69	9060.75	5332.86	3527.11	2393.86	3258.89	2677.39	2617.32	1572.01	2884.83	2895.22
WBGene00001025	380.91	603.793	888.978	810.066	1196.4	1107.68	728.926	497.323	679.425	680.008	1201.88	1176.61	566.056	676.541
WBGene00001026	484.598	702.776	823.983	851.419	1788.21	1092.2	797.81	558.075	1169.95	1115.3	1130.74	949.442	1298.98	1099.42
WBGene00001027	586.978	853.892	572.761	729.78	1252.59	824.373	537.859	365.671	1096.27	1003.17	849.25	901.502	828.348	701.858
WBGene00001028	645.204	952.248	908.43	934.115	1656.32	1202.46	788.159	592.686	1892.91	1779.5	1914.22	1833.42	1303.71	1358.76
WBGene00001029	2685.49	3924.19	2946.95	3624.4	7651.19	4723.7	3421.14	2358.04	6160.04	6438.9	5156.61	4679.5	4787.76	4958.17
WBGene00001030	4473.55	6655.25	6053.5	7342.21	13511.9	7103.9	4816.02	3284.89	8013.78	7972.44	7936.53	7402.52	7141.31	6883.25
WBGene00001031	3453.22	5231.43	4911.66	5749.59	7871.16	4690.45	3195.66	2251.07	5040.8	4801.8	5020.92	4191.35	3463.87	4107.74
WBGene00001032	569.188	749.372	846.648	1062.49	2014.78	1612.11	1081.1	782.065	1074.44	1104.17	1537.02	1561.46	1491.7	1292.33
WBGene00001033	712.963	1203.6	1282.08	1448.78	2544.76	1894.53	1397.72	762.493	2490.62	2233.59	2691.3	3008.98	2546.49	2085.73
WBGene00001034	761.032	1205.44	1101.37	1303.24	2241.16	1535.23	1053.38	678.715	1932.67	1980.33	2151.75	2265.42	1907.35	1603.39
WBGene00001035	722.202	1103.89	865.401	904.548	1898.35	1298.33	1027.57	583.618	2007.65	2085.08	1892.41	1978.36	1775.36	1751.83
WBGene00001036	559.081	921.379	842.671	933.823	1982.38	1353.95	988.17	611.303	1521.65	1660.09	1507.75	1725.15	1880.92	1653.19
WBGene00001037	4159.1	6286.44	6353.07	7496.44	12962.6	7158.13	4726.11	3228.83	8839.28	8166.05	8618.59	7226.22	8262.11	7424.29
WBGene00001038	1676.16	2796.75	2778.45	3226.37	3945.61	2787.4	1815.8	1285.76	3759.4	3571.29	4800.54	5043.87	3077.91	2518.53
WBGene00001039	980.805	1619.47	1295.55	2022.75	2034.23	1933.81	1214.16	754.548	4080.25	3931.22	4497.2	5411.42	3217.25	3451.37
WBGene00001040	1068.6	1816.67	1485.77	1630.03	3407.84	2160.4	1717.09	1032.68	4202.34	3937	3834.33	3971.21	4036.74	3742.66
WBGene00001041	1486.1	2321.45	2058.1	2520.71	5841.05	3437.3	2393.65	1662.98	3420.84	3743.84	3338.49	3185.57	3706.92	3709.11
WBGene00001042	183.272	207.555	554.591	567.441	563.846	379.971	238.607	199.852	192.726	200.672	692.76	651.868	278.738	335.622
WBGene00001043	663.41	915.216	877.637	1035.22	1746.52	1065.26	685.076	471.016	859.59	785.104	827.544	631.137	741.471	573.017
WBGene00001044	214.842	397.303	298.399	398.341	778.368	529.583	354.338	217.041	986.766	947.673	799.559	903.006	1070.25	833.417
WBGene00001045	259.847	403.158	585.181	519.815	1232.98	909.415	522.255	405.176	311.943	327.225	343.881	344.857	448.562	433.522
WBGene00001046	442.94	610.729	543.278	736.977	1365.59	1369.07	960.943	684.013	889.841	791.414	744.532	519.899	731.171	804.824
WBGene00001047	1859.65	2666.85	3061.34	3311.84	6325.37	3654.21	2418.81	1866.46	2529.03	2342.52	2987.24	2469.37	2526.72	2295.3
WBGene00001048	1111.43	1726.02	1770.96	2170.21	3940.59	2611.37	1735.54	1216.46	3127.37	3229.81	3103.67	3538.05	3296.75	2993.09
WBGene00001049	453.809	613.947	584.249	777.302	1537.03	848.243	571.744	374.683	684.321	628.394	646.242	453.654	604.105	568.024
WBGene00001050	532.323	877.488	691.451	742.408	1687.84	992.888	686.972	466.711	1187.64	1279.99	1153.56	1154.71	1183.84	1134.71
WBGene00001051	4240.94	6395.81	4517.72	6218.3	12212.5	9038.12	6506.79	4217.53	10211.6	10907.4	7326.22	7310.63	8989.69	8433.25
WBGene00001052	12.9738	11.6471	10.523	9.40909	12.2226	20.1498	18.9231	6.27504	14.8121	14.9513	34.1394	32.5117	7.56375	8.28144
WBGene00001053	8.22707	9.30053	23.5786	41.4977	59.547	43.2829	33.3104	21.9842	9.77071	7.78527	65.6747	67.5883	44.3067	32.3178
WBGene00001054	18.7671	33.9754	71.6976	71.3115	59.8484	69.2198	35.9158	23.2828	29.1612	25.8505	60.3774	59.965	53.4507	25.798
WBGene00001055	262.007	386.242	480.674	532.965	894.818	475.514	304.038	225.684	534.248	590.207	1228.69	1158.24	1415.13	625.832
WBGene00001056	1683.45	2475.49	2120.4	2525.23	5732.98	3777.69	2536.22	1741.86	3349	3287.74	2790.01	2326.4	3059.18	2905.2
WBGene00001057	889.115	1420.33	1256.21	1533.77	2421.45	1495.83	1056.56	689.876	2092.92	2121.87	2272.96	2090.34	1831.01	1601.7
WBGene00001058	2467.27	3681.85	2619.15	3526.83	6893.71	4324.91	2796.1	1934.51	3836.38	3687.62	3381.65	2527.02	3349.61	3241.48
WBGene00001059	17.3796	19.8575	51.2817	39.4123	63.4835	71.3428	57.0101	33.7363	31.9738	33.0681	56.8062	93.6763	75.4281	18.5819
WBGene00001060	645.483	898.76	812.312	1074.25	2049.38	1223.42	787.748	546.248	1219.03	1106.08	928.644	694.957	927.483	952.632
WBGene00001061	1196.83	1735.12	1377.78	1783.88	3438.86	2238.97	1581.31	1078.91	2214.85	1885.41	1690.46	1061.16	1674.83	1630.86
WBGene00001062	0	0	0	0	0	0	0	0	0	0.871452	0	0	1.69003	0
WBGene00001063	22.1524	20.0789	331.799	181.412	156.456	38.9346	21.1174	12.6152	6.31171	6.35895	22.1521	18.5389	6.39325	10.0851
WBGene00001064	111.292	103.802	1476.87	882.785	479.567	57.5661	40.3777	43.443	68.7577	140.374	335.395	1073.23	111.984	153.825
WBGene00001065	165.47	137.811	1943.16	1300	663.098	14.8627	45.9326	23.9348	37.2049	46.7274	90.5173	200.129	31.8162	71.2019
WBGene00001066	1484.19	1128	1138.17	967.845	422.421	903.826	607.847	273.882	99.5746	156.84	588.122	323.666	78.7803	107.353
WBGene00001067	1306.22	1018.59	1096.37	804.253	306.868	755.099	571.364	201.133	201.413	273.55	763.433	477.029	137.549	97.5527
WBGene00001068	11.0396	17.7498	25.7765	28.8282	35.1867	58.353	50.2628	31.1204	19.0563	18.7814	54.4867	30.4295	1.86331	18.7354
WBGene00001069	147.025	144.371	1924.29	1181.59	573.853	21.8944	56.1648	22.4172	103.394	199.582	341.516	1518.89	119.705	201.219
WBGene00001070	27.9865	27.0489	45.6488	52.5601	18.6447	10.3797	49.0811	11.9683	6.41485	10.4799	38.6091	38.1723	3.00232	16.4195
WBGene00001071	42.8025	33.8992	84.8746	62.9747	97.282	102.452	86.6589	40.0407	40.4279	26.0819	98.8701	113.023	44.2119	60.709
WBGene00001072	218.718	312.701	2000.21	1257.53	852.801	167.399	127.523	90.155	248.146	366.215	354.37	1204.78	173.976	301.49
WBGene00001073	1653.03	2370.32	3099.23	3478	6049.89	3895.48	2653.72	1849.76	3210.84	3085.31	3523.26	4105.52	3055.46	3151.66
WBGene00001074	1479.79	1100.75	1155.29	1005.57	379.446	900.689	676.795	267.854	125.716	143.421	614.426	311.949	101.053	87.4791
WBGene00001075	1287.05	1228.9	21659.2	12697.6	7462.31	217.585	275.976	193.962	721.334	1360.52	3773.87	14572.6	1523.85	1925.3
WBGene00001076	1551.07	1704.41	26459.4	16084.9	8541.81	529.43	457.485	418.467	800.014	1362.21	2721.86	7577.53	1656.13	1828.49
WBGene00001077	410.441	596.094	1141.4	975.468	1513.8	1278.32	747.915	533.594	366.306	281.442	605.734	644.93	351.37	427.904
WBGene00001078	47.9484	81.1065	92.7852	83.77	120.616	90.8938	69.6346	46.2292	157.205	153.711	80.8409	167.252	69.2563	105.664
WBGene00001079	1.26694	0	5.79062	1.8847	0.668121	4.11909	0	1.28758	2.20269	1.05632	6.30447	5.07582	0.515253	2.70981
WBGene00001080	328.162	439.224	532.077	502.243	915.533	604.548	352.107	261.163	121.15	83.2049	166.735	73.5225	103.379	105.535
WBGene00001081	92.8706	121.481	139.677	95.6045	196.179	223.468	211.544	126.955	120.503	99.2095	145.874	71.7169	98.4641	120.388
WBGene00001082	382.645	573.789	766.129	746.781	1258.68	1046.4	687.485	447.285	601.923	524.527	614.916	626.736	572.088	550.547
WBGene00001085	845.855	1170.77	1111.18	1289.79	2738.85	1527.23	1119.54	745.651	1370.19	1358.88	1183.79	937.297	1329.57	1196.85
WBGene00001086	230.098	289.038	505.157	384.011	828.421	602.773	385.454	289.555	224.168	188.835	209.9	175.76	263.713	266.407
WBGene00001087	507.585	731.311	564.637	691.504	1618.07	970.226	652.742	482.298	518.896	406.533	465.516	297.43	523.753	458.408
WBGene00001088	5047.79	7025.49	6707.44	8409.15	15484	9725.14	6640.87	4701.66	9433.1	9109.77	9228.29	8626.33	10373.2	8560.3
WBGene00001089	154.134	210.988	712.427	509.222	494.802	313.048	202.004	146.319	213.94	212.856	366.577	411.842	251.194	166.488
WBGene00001090	382.707	535.779	466.472	541.297	997.892	639.855	484.097	326.372	771.405	790.149	737.183	545.253	661.979	662.146
WBGene00001091	86.8217	120.044	122.002	93.9677	130.894	228.219	149.39	82.4788	233.451	235.663	483.233	417.411	303.718	191.775
WBGene00001092	2883.8	4388.3	2813.28	3743.33	8016.74	4502.8	3137.7	2099.09	6582.75	6697.11	5036.47	5265.94	5262.4	5181.41
WBGene00001093	1435.14	2179.91	1929.11	2348.39	4856.22	2736.26	1784.64	1286.32	2517.11	2495.08	2389.27	1774.94	2333.7	2130.13
WBGene00001094	3186.5	4842.12	4880.41	6240.8	9475.12	6560.85	4495.03	2989.65	6669.14	7155.76	8607.3	8176.74	6588.83	6138.75
WBGene00001095	271.809	423.098	385.709	447.505	684.223	528.62	335.209	241.866	807.347	835.621	783.455	807.716	643.688	663.349
WBGene00001096	0	2.24714	9.17786	6.69047	10.7065	0	4.62407	1.14224	0	2.87369	7.60031	17.4248	0.927427	0
WBGene00001099	458.046	643.29	1052.63	981.175	1010.39	1036.76	643.959	481.569	406.629	377.151	949.611	646.592	238.961	297.273
WBGene00001101	194.918	287.56	458.404	354.856	598.202	441.499	282.7	222.881	287.162	299.217	310.012	373.549	257.842	267.207
WBGene00001102	1005.87	1459.72	1288.24	1655.41	3820.19	2296.91	1553.3	1119.75	1567.83	1629.9	1431.62	1183.24	1735.2	1609.89
WBGene00001103	20.4674	28.379	27.2871	20.1982	726.405	427.952	240.621	167.052	48.7774	27.2288	4.03964	23.3989	451.554	254.426
WBGene00001104	87.6583	174.785	130.305	57.0369	2489.14	1873.33	1260.86	889.226	151.903	178.554	30.1588	90.0399	1511.56	1035.06
WBGene00001105	99.2692	144.167	411.269	384.018	651.373	99.7602	63.2814	38.3634	65.8228	123.149	97.4482	211.387	158.63	127.568
WBGene00001106	0	1.7628	2.70411	0	0.935316	0	0	0	0	0	3.70657	1.94772	0.725318	0.762711
WBGene00001107	0	3.98691	0	0	4.21315	1.44542	0	0	4.68881	2.27914	5.6441	1.96715	29.6948	1.15594
WBGene00001108	16.6885	30.9116	339.761	223.956	123.285	2.58869	8.55713	1.20736	34.5637	78.1901	110.74	564.944	39.2864	51.6224
WBGene00001109	3.48902	2.07712	14.8874	12.4524	4.41615	5.29481	2.86167	2.12668	12.1468	15.747	13.9182	42.7545	9.66308	4.18489
WBGene00001110	350.331	561.242	474.953	618.215	1229.99	617.771	448.8	294.567	677.233	712.122	702.669	512.221	728.268	700.073
WBGene00001111	5.84423	4.63352	1.18694	4.05818	7.39632	2.53301	0.599142	1.78236	7.10585	2.91814	8.22682	3.82745	4.74824	1.99786
WBGene00001112	511.675	727.951	633.932	765.281	1563.16	1082.11	784.84	473.912	1273.14	1253.78	1165.55	1045.7	1263.41	1237.07
WBGene00001113	170.748	227.869	321.049	320.938	289.59	412.192	194.976	124.071	131.975	101.956	427.018	460.965	235.596	150.799
WBGene00001115	68.3394	100.76	237.692	174.906	295.867	130.497	75.4011	48.2865	80.9334	75.4783	91.8152	117.122	103.056	99.7253
WBGene00001116	29.2158	43.2505	136.478	83.8087	60.1963	70.446	40.1584	32.1499	21.0267	18.6886	48.8682	47.9042	23.4688	21.8615
WBGene00001117	3.28496	6.2897	49.606	44.1231	26.282	14.2921	10.1029	6.46205	10.4534	11.8296	29.8525	73.2487	23.7702	19.1685
WBGene00001118	15.9726	9.1273	90.4682	63.9779	64.1445	44.6038	26.7707	25.6009	14.9475	13.1735	29.0236	40.2585	33.9637	28.8953
WBGene00001119	206.785	309.063	284.289	401.529	1033	383.251	281.981	196.183	187.34	214.735	262.095	253.566	419.381	370.426
WBGene00001121	7.46978	3.16082	57.0276	38.5664	10.7584	4.83643	2.6144	3.79311	4.43391	11.164	33.3146	95.6724	9.33476	14.7279
WBGene00001122	19.0672	28.0167	68.4972	60.7937	28.675	28.584	12.497	8.59075	22.8428	27.7844	40.7583	90.796	23.9044	25.2848
WBGene00001123	24.8224	29.2879	199.258	190.532	104.716	34.5819	14.5415	10.8143	31.8274	58.5435	88.5976	329.045	36.979	52.5373
WBGene00001127	5.9352	4.57853	37.5132	18.9638	14.6068	19.2983	12.8459	5.36082	13.7653	13.7594	19.7061	56.2342	15.5648	18.6293
WBGene00001129	1.23476	1.22412	35.3568	17.1451	6.33081	2.67614	4.30773	1.25499	3.65035	3.49891	18.4003	51.5597	12.1968	7.18455
WBGene00001130	649.413	871.543	838.641	988.213	1491.5	1295.04	791.849	605.383	439.013	330.981	488.426	248.102	227.22	377.223
WBGene00001131	276.216	255.038	722.038	610.564	698.6	506.222	335.405	234.092	200.411	166.729	550.565	503.237	310.923	311.51
WBGene00001132	625.866	876.09	1225.39	1042.21	837.553	1057.57	586.931	472.009	685.439	631.524	1169.67	1233.66	482.327	401.726
WBGene00001133	2.77759	1.37794	15.52	11.015	10.254	8.27969	1.42386	0.705448	0.604337	0	2.30814	8.6099	3.95921	5.94879
WBGene00001134	732.007	1052.74	926.737	985.684	2062.13	1164.52	799.971	542.314	1709.59	1736.03	1654.45	1526.91	1451.33	1344.92
WBGene00001135	5.68209	11.2546	34.6109	23.4527	19.7279	30.9296	8.57957	9.45613	8.1094	13.4728	39.0195	40.7607	10.7768	8.37534
WBGene00001136	8.6649	9.31632	9.53754	12.8839	20.5645	10.9589	10.3644	6.60098	13.2039	16.3099	18.0171	35.8332	28.8374	15.4742
WBGene00001137	6655.19	9565.58	10270.9	11006.4	17327.4	11432.3	7020.53	5235.79	5718.91	4041.02	6478.44	3634.73	3539.21	3492.87
WBGene00001145	100.093	137.879	339.543	285.102	261.6	278.054	170.087	127.176	173.807	159.874	218.289	367.491	151.632	136.861
WBGene00001147	10.9377	46.8164	210.986	129.317	56.4179	89.6402	18.3343	17.6027	7.93982	8.62723	59.9084	14.1378	0	6.87283
WBGene00001148	235.881	298.769	444.403	364.349	618.842	514.422	307.769	275.061	97.3594	82.4443	99.9059	54.9314	72.2613	93.1296
WBGene00001149	2493.77	3651.45	3807.38	4029.95	5032.48	4532.26	2800.3	1938.71	3788.71	3472.41	5453.26	4833.18	2078.8	2324.15
WBGene00001150	34.8114	34.4522	44.5088	41.2884	93.4395	93.0328	61.6389	38.1772	33.6819	34.066	37.2772	37.4001	59.691	36.2144
WBGene00001151	657.478	961.786	779.593	963.511	1488.2	976.468	696.041	451.715	1648.31	1649.49	1448.08	1671.84	1310.03	1258.65
WBGene00001152	171.986	249.011	297.407	333.455	531.753	424.02	297.684	195.565	464.523	448.132	827.654	1006.75	906.816	478.453
WBGene00001153	1534.73	2355.1	2925.37	3588	5758.98	3658.96	2398.23	1697.62	3393.88	3388.98	4833.76	4587.58	3868.6	3514.34
WBGene00001154	690.745	1220.27	1178.41	1297.35	1926.13	1365.58	928.642	661.188	1649.69	1607.22	1685.78	1876.08	1146.91	1225.17
WBGene00001155	11168.6	16433.9	17398	19891.5	21113.3	21584.1	13444.5	9516.6	19065.8	18490.4	31810.4	37088.5	7923.71	17340.6
WBGene00001156	3021.89	4855.05	2096.04	2692.38	3364.82	2864.27	1719.1	1269.17	5815.34	6269.45	4533.26	4876.2	1351.53	2195.94
WBGene00001157	100.498	112.077	156.338	160.116	278.076	222.121	150.595	128.738	296.476	340.192	547.431	534.272	778.421	289.911
WBGene00001158	12.801	32.0797	28.7452	18.7047	134.308	59.1505	31.7739	24.6436	66.2324	54.5715	163.372	172.405	827.703	121.73
WBGene00001159	14.7527	14.4306	113.491	85.1096	31.2715	42.4734	23.3451	23.6725	22.5302	21.159	82.9682	109.583	36.959	27.5068
WBGene00001160	716.634	1129.87	1019.7	1241.04	2542.58	1507.88	1032.86	663.156	1398.85	1390.99	1376.92	1298.1	2012.09	1165.44
WBGene00001161	1150.32	1668.15	1263.21	1645.73	3802	2533.19	1699.08	1165.75	2140.45	2018.52	1561.94	1387.83	1973.06	1869.12
WBGene00001162	449.126	681.957	766.064	821.957	1694.36	1054.71	700.733	481.159	711.458	559.674	614.455	537.049	664.24	585.507
WBGene00001163	46.2641	97.3329	388.301	283.051	200.59	131.723	101.303	84.8223	136.386	145.191	508.912	944.897	122.764	181.092
WBGene00001164	100.298	148.293	94.1452	150.811	141.194	212.92	145.335	99.7328	355.249	296.189	160.764	203.558	60.9055	101.558
WBGene00001165	146.674	197.967	403.994	372.407	615.209	642.167	406.514	305.781	236.064	299.371	183.609	348.942	245.1	218.73
WBGene00001166	1680.24	2480.08	2120.18	2627.34	5699.99	2990.94	2009.08	1410.34	2757.06	2846.71	2590.25	2254.91	2964.39	2495.74
WBGene00001167	51000.6	74377.9	61318	81308.1	111967	61533.3	39420.9	30059.5	51281.2	46082.8	62883.8	40283.4	42244.1	32898.9
WBGene00001168	208869	298431	261112	355072	546619	280811	175535	136551	104039	96940.8	191966	101026	86532.5	100038
WBGene00001169	7238.26	9710.08	16553.2	17097.1	20092.9	17674.8	10105	7950.62	2958.37	2899.2	12497.6	9304.24	4261.95	4422.21
WBGene00001170	15.0644	22.8435	118.162	108.476	244.098	136.92	118.509	80.7318	47.4358	90.022	53.1044	127.412	119.445	131.951
WBGene00001171	11.1311	11.671	76.794	55.0484	32.6689	36.9524	19.1196	12.0196	9.06603	6.49791	39.1281	34.3773	14.5904	15.4286
WBGene00001172	205.132	302.139	439.232	377.052	516.746	809.848	436.835	303.13	128.761	120.577	336.532	236.91	141.683	84.6698
WBGene00001173	2391.96	3442.35	3266.8	3906.8	7651.49	4971.07	3275.33	2229.78	2315.96	1721.1	2804.22	1879.16	2174.85	2057.52
WBGene00001174	28.7643	36.1095	112.389	109.961	68.4692	64.2337	19.9944	30.3281	37.1491	46.1826	137.539	132.814	19.5231	18.522
WBGene00001175	79.093	158.822	65.8939	86.5831	145.54	276.906	146.666	106.341	235.229	249.51	95.729	95.4421	102.54	118.545
WBGene00001177	297.416	382.939	524.015	482.886	666.827	591.071	374.798	269.994	252.613	200.23	459.909	337.586	251.685	166.129
WBGene00001178	175.664	244.131	233.258	207.999	286.133	355.972	211.343	165.1	251.38	225.588	185.287	170.864	139.971	126.374
WBGene00001179	175.709	226.678	262.935	225.741	281.477	238.806	160.289	104.986	236.094	235.306	252.783	302.231	160.877	134.346
WBGene00001182	121.284	185.102	295.672	243.209	216.125	219.089	108.476	102.764	171.476	183.301	265.496	289.972	126.954	124.395
WBGene00001184	26.7825	42.3149	124.091	80.6414	80.524	79.3284	54.3994	31.1817	35.4918	46.7175	84.3524	112.779	125.826	39.1195
WBGene00001185	7.60763	4.56838	15.5087	24.0308	11.2442	8.26996	4.68182	10.7661	16.1453	22.3203	37.6718	56.4679	7.57984	7.96504
WBGene00001186	791.392	964.466	1327.21	1311.31	3436.23	2758.86	1723.71	1272.86	640.365	575.244	321.175	316.77	917.83	797.819
WBGene00001187	65.5188	77.8837	317.854	244.92	161.919	134.165	94.2765	77.1274	42.601	26.5937	77.3026	85.4332	35.6162	28.2893
WBGene00001188	31.8957	36.2954	104.968	58.5908	61.6713	59.5221	50.2595	34.2249	45.6605	42.7747	152.139	132.399	26.3978	18.6799
WBGene00001189	352.151	450.01	723.187	710.441	1143.8	1166.44	671.251	515.661	300.559	348.225	973.027	918.587	483.427	325.962
WBGene00001190	27.5709	42.3398	56.0528	51.2366	78.3217	79.1799	49.5924	43.8484	34.5189	24.4944	62.5561	44.6251	47.9537	25.5079
WBGene00001193	236.256	332.799	318.061	324.67	502.954	424.316	288.667	231.684	469.708	426.823	232.49	246.231	289.376	290.742
WBGene00001194	1559.17	2113.46	2200.77	2571.11	4998.07	2817.45	1934.73	1383.36	2294.96	2333.95	2044.27	1792.85	2152.96	2073.63
WBGene00001196	645.518	795.022	1436.01	1349.69	1768.22	1265.24	763.011	551.084	526.021	372.521	758.535	593.904	449.632	428.594
WBGene00001202	22.4584	26.3591	37.2109	38.1065	67.941	37.7838	16.9651	12.0158	31.3141	39.8488	66.5705	70.9705	55.2287	28.2893
WBGene00001204	14.4427	9.6043	159.278	107.103	50.8075	26.1381	22.2168	13.4083	24.3282	28.7204	84.3976	189.886	30.7495	35.4516
WBGene00001207	28.8988	46.6171	366.974	313.671	155.931	55.1465	45.1315	18.1893	21.7398	37.0182	139.484	208.356	77.0014	49.7074
WBGene00001208	169.744	231.156	541.83	474.425	632.902	415.021	254.851	169.172	249.339	256.751	598.877	648.843	545.411	296.54
WBGene00001209	3382.15	4869.99	3845.88	4843.42	8099.11	4183.62	2789.29	2009.05	3505.14	3166.07	4120.1	2500.51	2871.9	2550.44
WBGene00001210	57.1063	91.8472	900.168	683.184	345.439	12.3912	12.6871	3.86163	43.2857	93.983	130.795	355.957	58.4882	87.7387
WBGene00001211	1.91994	5.07695	4.72362	8.42242	10.9716	9.01662	7.3256	1.95115	6.12039	8.00579	12.1361	10.4352	3.90391	7.11894
WBGene00001214	438.126	601.781	461.212	598.029	1208.46	570.134	414.205	270.268	821.977	816.833	715.676	560.565	738.442	601.238
WBGene00001215	464.808	651.918	505.452	696.07	1152.37	792.714	464.292	330.773	286.315	207.378	365.933	198.143	209.444	228.935
WBGene00001223	0	0	16.154	4.69054	12.7096	0	0	0	0	3.52718	12.8298	38.8621	1.31748	0
WBGene00001224	830.806	1204.2	1104	1304.99	2407.03	1386.11	848.338	607.922	1044.37	813.442	906.015	482.717	729.783	684.18
WBGene00001225	2933.64	4258.16	3655.26	4818.69	6831.25	3872.79	2409.25	1738.51	2112.88	1917.11	3588.87	2234.67	2066.48	1889.07
WBGene00001226	3091.09	4588.13	3411.15	4486.37	6544.37	3984.75	2695.13	1910.18	5537.74	5716.88	5398.22	5018.98	3704.11	3677.44
WBGene00001227	3094.68	4820.48	3598.41	4759.82	10644	3915.03	2524.71	1801.1	5925.01	6041.25	6137.8	5280.17	7379.26	6295.12
WBGene00001228	2268.13	3606.91	2528.52	3284.13	4496.44	2957.01	2028.78	1425.48	4296.18	4338.09	4071.29	3823.84	3027.17	2728.14
WBGene00001229	2545.67	3885.28	3353.9	4241.69	6106.58	3990.75	2638.42	1773	6073.68	6553.53	6249.19	6922.35	4902.25	4406.25
WBGene00001230	2882.44	4334.97	3724.85	4892.98	7370.01	4136.31	2834.38	2001.11	5634.56	6016.71	6378.08	6415.63	5268.39	4648.53
WBGene00001231	1562.25	2400.52	1768.81	2396.5	2964.53	2041.18	1380.16	962.476	2990.37	3201.77	3069.75	3233.86	2089.73	1926.16
WBGene00001232	3657.4	5151.09	3399.28	4802.4	6450.31	4013.2	2780.99	1911.66	5574.05	5003.5	5230.56	4582.17	4303.01	3232.64
WBGene00001233	2419.02	3729.62	3049.71	4100.94	5510.57	3868.12	2683.72	1725.44	5784.39	6113.2	5798.63	6471.34	4422.89	4793.3
WBGene00001234	3180.12	4535.09	3166.35	4641.85	6754.02	3848.48	2520.71	1841.58	3355.94	2908.58	3191.81	2501.68	2404.2	1865.12
WBGene00001235	2308.39	3251.45	2578.96	3533.64	6486.28	3767.36	2481.76	2047.12	3146.49	2852.67	2478.18	2230.66	3069.25	2494.69
WBGene00001236	3080.28	3476.1	3418.99	4188.57	7287.37	3120.93	2347.21	1563.21	4145.36	4010.72	3863.48	4080.93	4370.52	3226.96
WBGene00001237	0	6.09753	6.15315	11.7603	0	9.83686	3.0803	3.00783	0	5.47426	5.36967	0	0	0
WBGene00001239	6342.87	9673.45	10275.1	12381.2	19968.9	12691.4	8367.15	6180.98	10343.7	10001.9	16073.7	17097.9	13222.2	8202.91
WBGene00001240	3311.58	5054.67	3303.3	3936.07	4844.16	3801.82	2514.7	1880.4	6461.69	6430.96	7092.77	7524.64	1932.85	3852.05
WBGene00001241	1810.35	2779.54	2902.06	3308.79	5095.97	3761.34	2519.73	1758.3	3604.86	3701.5	4131.23	4135.59	2334.69	2926.49
WBGene00001242	42.0542	58.5173	221.901	170.044	121.052	84.4324	84.9508	61.9251	78.5057	80.592	164.035	475.175	90.4729	134.904
WBGene00001243	2749.48	4529.05	4700.55	5091.58	5093.2	5339.87	3397.58	2494.95	7591.22	8419.39	13130.8	14694.7	2784.64	5912.65
WBGene00001244	4831.89	8139.92	8427.8	9572.22	11563.4	12816.2	8193.68	5751.99	13843.7	14984.2	26055.4	29866.4	7815.97	14599.3
WBGene00001245	35.2567	47.4973	12.659	8.20966	32.825	45.0141	39.3429	12.6153	52.688	47.4149	6.09928	15.2359	11.9185	13.4259
WBGene00001246	141.472	226.396	42.7823	72.8622	501.499	173.317	119.6	53.8691	204.961	128.9	84.0673	77.5292	189.228	113.454
WBGene00001247	202.349	254.253	297.632	334.29	336.979	265.417	205.11	116.114	434.537	420.107	563.63	786.73	102.101	318.955
WBGene00001248	39.347	57.3211	165.96	145.812	139.047	100.838	82.6552	58.3575	69.9863	71.0525	174.471	240.133	97.0303	91.9124
WBGene00001249	124.478	207.331	286.919	213.039	452.5	293.742	192.369	145.12	181.244	182.304	108.958	197.867	136.659	133.482
WBGene00001250	154.121	216.374	298.741	320.356	465.224	257.151	177.674	111.828	260.308	235.778	493.659	450.826	339.705	230.074
WBGene00001251	201.265	266.231	534.89	495.317	693.584	481.314	293.697	231.806	308.61	297.996	619.281	779.518	398.371	311.442
WBGene00001252	26.1598	13.4484	53.7888	29.6373	73.7405	43.0186	49.191	21.6783	51.6792	49.2913	140.553	193.302	122.248	71.4368
WBGene00001253	47.9844	61.1662	245.472	149.77	238.751	145.69	92.6572	69.0157	46.7273	57.038	73.3522	88.8582	76.3992	67.9844
WBGene00001258	959.852	1357.58	1028.65	1356.27	2496.26	1361.15	967.65	689.868	1073	827.308	912.114	565.004	898.719	730.932
WBGene00001259	1631.05	2255.77	1803.09	2010.14	4766.87	2586.18	1780.34	1282.12	2728	2876.5	2298.56	1735.64	2283.99	2305.62
WBGene00001262	1421.07	2070.82	2199.84	2594.51	4357.09	3015.5	2085.73	1418.32	2540.31	2411.76	2540.75	2089.58	2238.88	1997.74
WBGene00001263	1752.42	2347.47	3924.74	3086.16	4300.88	3612.35	1635.02	1367.45	412.6	354.198	1170.47	633.911	566.692	359.423
WBGene00001281	849.601	1283.64	1162.88	1415.78	2971.82	1678.89	1123.49	762.265	1855.05	1982.58	1710.74	1533.26	1966.45	1827.46
WBGene00001284	517.105	692.029	666.162	726.865	1371.48	764.129	579.475	367.716	1195.02	1273.79	1122.48	1020.14	923.15	1036.12
WBGene00001303	15374.5	25177.1	18099.9	20790.1	28719.4	19855.4	13318.5	9106.67	34411.3	33437.3	30124.3	34547.7	14821.1	22519.7
WBGene00001309	3012.3	4332.29	3414.31	5044.43	10141.8	5949.93	3970.36	2801.49	5029.73	4958.14	4457.18	4332.81	5171.35	4660.48
WBGene00001310	13.7942	25.9412	24.6254	6.80107	47.3401	11.2543	26.5314	10.445	22.9613	25.4983	5.92836	5.1417	21.5772	16.6236
WBGene00001311	10.5093	8.78642	12.5089	13.8154	25.8949	38.1114	17.9676	15.9127	10.8906	24.4045	42.1936	23.5175	35.0924	23.0413
WBGene00001320	1339.56	2009.17	3452.81	4763.13	10687.9	3442.51	2316.38	1572.54	2180.89	1752.84	3893.16	2489.24	4321.55	3449.01
WBGene00001324	655.163	778.139	809.216	946.696	1747.99	1010.08	708.336	575.174	981.138	827.314	811.294	649.733	1043.59	680.719
WBGene00001325	130.591	191.485	293.782	218.067	523.52	391.331	276.058	194.358	255.927	222.791	188.877	213.132	264.535	200.152
WBGene00001328	286.8	342.731	519.958	372.817	644.466	552.613	282.705	215.545	129.024	103.92	207.043	158.164	100.909	101.009
WBGene00001329	882.69	1227.24	1563.89	1650.42	2917.98	2256	1433.74	1034	843.326	607.414	831.984	554.022	878.522	777.224
WBGene00001330	604.83	780.747	2076.69	1667.9	1583.38	1108.52	673.831	491.919	487.086	449.094	1061.11	869.937	518.958	469.588
WBGene00001331	425.232	666.716	728.691	868.394	1163.94	1332.17	932.978	728.576	1054.41	1118.23	1330.44	1815.94	755.89	948.669
WBGene00001332	519.823	811.561	701.999	908.034	1554.38	1271.65	886.482	582.819	1318.25	1337.01	1192.71	1269.99	1104.31	1144.33
WBGene00001333	3044.75	4407.14	4278.77	4761.9	7216.14	4700.61	3106.64	2292.34	5347.36	5095.19	6093.58	5121.48	3608.88	3653.7
WBGene00001334	797.772	1337.83	1442.51	1704.86	2984.89	2047.18	1435.76	944.037	1854.59	1782.13	2097.05	1899.81	1718.21	1505.56
WBGene00001335	233.034	306.282	290.461	392.093	542.051	593.727	398.151	278.183	362.542	400.857	361.366	450.159	291.073	346.885
WBGene00001336	2079.14	2861.88	2404.19	3154.59	4735.3	2630.46	1768.58	1240.15	3186.71	2567.8	2969.21	2104.1	2712.55	1865.89
WBGene00001337	2215.35	3296.37	2911.44	3531.79	4879.52	2625.87	1734.24	1252.8	3194.79	2508.03	3224.77	2084.03	2355.38	1850.34
WBGene00001338	256.696	354.088	437.048	507.558	730.457	474.724	341.264	209.185	674.035	685.684	1014.17	1152.41	766.45	737.23
WBGene00001340	1117.19	1547.63	1622.69	1957.62	3555.09	2029.04	1324.72	921.971	1297.15	1003.62	1298.68	1065.88	1238.05	930.449
WBGene00001345	159.455	206.279	532.643	479.782	484.028	467.85	270.921	221.384	174.162	187.164	526.303	559.514	368	223.948
WBGene00001352	360.895	545.025	410.43	383.012	857.189	650.151	590.746	327.267	1011.64	1032.02	943.1	846.117	940.151	888.362
WBGene00001358	623.205	887.823	761.091	1100.42	1625.65	1148.55	777.371	479.324	2075.72	2080.54	1961.16	2505.71	2225.74	1930.71
WBGene00001365	221.883	372.12	445.833	465.239	690.644	528.906	373.69	249.583	475.318	465.016	501.75	597.676	449.513	403.953
WBGene00001366	49.1619	53.6598	171.486	105.282	108.722	106.159	56.3725	38.612	90.7383	83.0018	218.634	283.035	250.795	107.083
WBGene00001368	77.2741	118.809	362.298	307.247	288.432	229.648	167.815	117.889	71.8637	70.4501	191.492	156.974	110.915	103.668
WBGene00001371	998.268	1515.5	1516.97	1911.02	3322.15	2044.11	1414.3	875.207	1817.99	1920.01	2492.71	2958.38	2603.64	2059.6
WBGene00001372	2538.81	4164.14	3241.46	4476.77	8234.53	4084.18	2883.44	1964.33	5098.38	5157.95	4523.75	3881.49	4251.15	4054.5
WBGene00001373	3.11975	4.94896	10.7731	12.9952	10.5292	10.1426	6.39678	6.34151	8.13447	5.20033	19.1408	24.0838	3.04439	1.06741
WBGene00001374	10.2798	14.9578	94.6849	45.6908	43.0633	42.105	25.616	11.8365	21.0599	18.8932	56.3319	79.3275	20.6494	11.7398
WBGene00001377	77.6807	110.931	287.75	195.215	372.231	284.524	121.521	141.527	64.0788	74.9199	37.8105	82.5006	91.5839	96.901
WBGene00001385	21217.4	30599.5	60368.3	61267.1	54797	56868.8	32831.5	24430.7	17077.4	16636.1	56993.8	57997.9	22649	16218
WBGene00001386	83108.5	116319	200646	247788	323339	252496	146044	111924	86492.3	86127.8	285048	302834	228408	116744
WBGene00001387	375.444	610.787	1377.18	1444.92	1745.62	1339.91	814.021	575.654	1304.22	1386.99	4029.78	5511.65	4978.02	2220.37
WBGene00001388	3.61103	14.4996	22.1092	32.0331	9.53366	37.3284	11.113	5.46587	22.4758	15.7565	121.354	128.093	18.1097	28.5359
WBGene00001389	34.2294	76.9681	176.849	216.088	265.856	263.103	256.152	156.255	260.749	212.554	646.449	747.655	399.139	442.982
WBGene00001390	569.442	1022.49	2699.78	3258.83	2415.94	3349.34	1986.68	1446.22	943.923	971.96	6732.22	6831.9	2122.96	1260.21
WBGene00001391	32.9452	58.141	91.957	63.8484	442.716	169.13	135.075	76.3833	12.8594	17.8073	95.8584	59.8885	2516.44	55.8389
WBGene00001392	348.895	627.864	294.818	274.112	590.083	1984.8	1144.87	796.336	353.439	349.752	284.971	240.268	201.613	38.1304
WBGene00001393	4265.98	6436.27	10622.5	13701.8	22373.3	13594.2	9415.6	6337.79	6412.15	6196.08	20320.7	21192.1	21040.8	10915.4
WBGene00001394	7201.05	10849.9	25806.3	29526.1	56096.8	30457.3	20468.7	13731.7	10965.5	11223.7	49713.1	50367.6	56715.8	26805.6
WBGene00001395	780.269	1327.89	1545.44	1644.45	4763.76	2082.97	1440.56	784.688	2131.2	2037.26	4259.67	5120.2	10359.9	2724.41
WBGene00001396	1771.33	3032.14	4486.42	5329.44	9395.64	5827.26	3865.2	2584.82	4548.08	4509.46	11204.2	12080.8	13469.5	6278.14
WBGene00001397	1060.92	1518.16	2914.82	3588.16	6251.17	4662.98	2711.64	1947.56	1164.71	1148.56	5083.95	5493.62	6101.27	2238.78
WBGene00001398	4769.18	7035.21	10623.1	11595.3	20398.2	13275.8	8375.57	5839.31	6164.53	6770.53	17023.4	18651.9	28823.7	8202.12
WBGene00001399	2673.88	4649.07	833.323	935.165	2055.08	574.308	484.481	338.859	4968.09	5609.39	1793.21	1592.95	1251.65	932.166
WBGene00001400	3.93487	7.46963	71.0122	49.8414	23.5405	8.53903	1.68043	4.98812	3.17819	9.14388	21.5308	48.6833	6.04188	7.63298
WBGene00001401	236.832	343.604	361.606	472.378	654.928	280.233	222.436	155.54	367.847	314.032	559.428	483.835	385.897	282.588
WBGene00001402	237.271	368.375	355.247	485.116	535.736	255.986	189.195	129.79	472.814	441.431	586.604	520.335	342.614	287.204
WBGene00001403	131.72	199.536	267.333	254.847	269.876	228.155	134.549	98.7228	238.993	255.003	480.88	535.403	81.9866	186.318
WBGene00001404	2924.84	4229.43	4064.11	5176.48	7161.64	6755.46	4357.52	3053.98	4803.53	4861.93	6178.51	6713.55	3090.48	4385.22
WBGene00001405	970.667	1491.18	1685.1	1877.38	3162.98	2096.57	1383.48	975.708	2388.66	2336.55	2772.47	2980.93	2282.54	2112.76
WBGene00001406	359.687	512.479	383.827	544.788	731.018	462.784	370.838	227.234	736.185	688.41	585.266	548.79	549.56	415.155
WBGene00001410	35.2008	39.3888	254.951	200.382	257.533	104.948	73.3802	56.2817	31.1957	23.406	79.3684	66.1423	75.1691	60.1722
WBGene00001411	593.611	970.55	938.452	1135.66	1940.67	1069.06	715.911	505.039	1175.26	1223.62	1362.49	1250.26	1250.3	971.711
WBGene00001412	1411.84	2076.01	1577.18	2302.81	4292.38	2443.54	1605.94	1128.17	2352.37	2334.07	2097.75	1625.31	2357.53	2088.36
WBGene00001413	558.385	823.059	668.683	915.652	1951.84	1238.97	844.713	521.813	1667.86	1621.28	1386.47	1445.37	1947.8	1892.57
WBGene00001414	14.8947	17.1613	10.602	7.8152	17.7827	20.5332	10.5194	6.58318	9.46055	5.82181	6.15477	2.24446	3.13186	2.391
WBGene00001423	19707.3	28109.5	16370.4	21639.9	29298.9	14952.1	9475.23	6829.28	29588.8	25196.3	23957.5	18385.9	11813.3	12978.7
WBGene00001424	100.177	131.644	38.4333	27.0517	193.199	111.99	64.2452	30.1994	196.002	116.705	72.8199	49.3175	55.3089	78.0682
WBGene00001425	544.237	1012.5	874.49	1163.42	2006.7	1955.33	1232.85	870.52	1077	1396.74	1821.74	2247.27	1416.71	1421.14
WBGene00001426	5177.51	8270.29	9235.37	10436.2	15035.3	12517.2	7916.63	5449.5	9155.62	9601.51	13408.9	15740.2	8516.48	9528.56
WBGene00001427	21248.9	29053.3	23323	34115	44751.2	28483.9	19725	14037.5	37615.9	39844.1	41075.7	43621.4	26005.8	30152.7
WBGene00001428	458.654	728.827	1831.71	1806.4	1721.45	1718.26	1099.07	767.475	742.028	802.873	2072.71	3300.24	694.091	1096.64
WBGene00001429	30.0231	35.6888	240.933	181.587	108.455	57.6692	39.0776	25.7366	45.6248	62.8644	185.067	367.391	54.1843	70.9514
WBGene00001430	853.266	1075.75	1091.84	925.636	1040.85	714.597	621.241	406.116	1044.98	1296.18	645.952	1438.83	229.21	479.57
WBGene00001431	4909.73	7161.6	6704.48	8661.11	13053.2	7216.4	4960.91	3352.4	8420.51	8143.89	8739.2	7207.24	7454.56	7167.59
WBGene00001432	35.8387	45.6483	276.331	182.981	125.744	45.6175	25.5618	19.7774	63.8406	92.1013	122.698	466.792	64.219	74.2243
WBGene00001433	65.1199	107.013	381.801	451.796	509.43	460.431	282.427	180.377	111.224	114.074	786.602	905.979	352.039	385.036
WBGene00001434	28.4713	27.4017	95.5321	66.3917	54.2625	1.99263	5.65036	3.00762	11.2385	26.3208	11.5314	24.2292	12.0312	5.11447
WBGene00001435	112.195	186.448	112.093	120.622	1070.34	984.507	712.935	518.5	261.676	286.734	143.508	95.918	649.294	548.898
WBGene00001436	54.291	74.5728	33.8172	57.4213	616.292	659.801	485.25	273.619	119.802	124.311	47.5404	52.1241	444.483	327.633
WBGene00001437	7.31511	8.88181	9.91349	4.83187	96.8885	77.5624	70.0023	42.0816	18.4334	12.2818	4.06804	16.0459	88.9541	60.7359
WBGene00001438	40.6548	44.0188	39.4996	54.5765	82.9232	71.5401	41.6856	24.7497	55.2596	48.7084	85.4102	93.9813	53.9776	30.3233
WBGene00001439	128.184	197.749	360.443	251.841	619.916	490.083	306.668	218.459	133.008	78.0893	109.79	80.7158	267.083	115.429
WBGene00001440	7.38945	21.0271	103.104	90.879	80.2007	34.371	13.041	20.3316	8.32597	20.5742	59.4667	259.901	73.6974	73.8361
WBGene00001441	334.141	443.496	633.28	518.921	845.565	578.638	326.983	242.872	281.03	225.136	606.368	428.507	384.744	247.541
WBGene00001442	2.85963	5.71853	42.2491	11.2966	9.0561	24.5424	10.1343	10.1228	7.47341	19.6701	23.1236	88.9911	22.5078	15.9715
WBGene00001443	408.984	560.506	535.255	575.121	1204.52	791.697	576.379	389.543	827.187	814.49	778.036	642.973	731.101	682.966
WBGene00001444	110.141	199.774	297.662	257.807	302.261	472.916	356.981	219.467	146.644	75.6599	274.563	403.805	96.787	87.1772
WBGene00001445	36.2984	87.9598	67.6246	94.2274	139.286	148.936	141.188	59.132	55.4429	78.371	125.589	106.427	88.2543	54.9803
WBGene00001446	65.5834	96.9323	55.2013	76.0357	99.3312	243.247	149.152	126.897	33.9766	23.2877	47.3219	73.9262	72.0481	28.5492
WBGene00001447	39.9781	110.635	90.0386	67.9881	168.998	238.49	109.388	85.6194	36.0206	91.3224	169.856	204.454	113.545	88.1141
WBGene00001448	125.648	178.316	297.396	202.568	371.739	362.711	166.161	182.042	115.926	101.124	329.974	446.281	224.214	117.458
WBGene00001449	175.366	222.936	2162.77	3026.83	1477.79	1222.1	771.214	524.097	357.693	466.923	10043.5	11897.2	4071.46	4246.87
WBGene00001450	46.077	95.8339	71.3711	95.9282	147.766	144.793	106.784	70.6481	99.9569	44.5033	130.474	122.086	81.117	38.873
WBGene00001451	40.7412	52.6242	77.2102	105.044	208.9	145.653	87.5284	44.9679	46.6734	34.0245	115.807	214.93	107.307	63.1775
WBGene00001452	153.994	230.825	287.712	259.33	454.95	628.676	429.525	255.035	204.321	167.107	600.965	601.166	384.019	204.753
WBGene00001453	223.325	268.761	412.528	489.254	633.492	528.259	342.702	230.888	333.406	388.795	1067	1139.47	995.974	489.851
WBGene00001454	149.376	165.081	314.13	313.924	423.92	548.244	317.459	230.442	135.274	154.858	481.407	534.344	264.754	246.857
WBGene00001455	203.672	326.193	455.338	516.485	825.258	583.057	402.117	435.708	231.733	217.228	752.586	897.601	554.56	411.104
WBGene00001456	26.4882	59.7327	62.4692	66.9548	85.6534	160.243	88.3041	81.9329	22.0161	17.234	22.7157	45.597	12.41	8.69243
WBGene00001457	191.807	300.561	199.803	252.283	704.655	783.117	506.478	343.082	201.817	166.96	440.618	414.402	638.808	201.41
WBGene00001458	162.622	201.168	312.327	273.738	332.733	370.658	312.449	152.122	188.554	159.667	673.822	641.772	221.668	71.9411
WBGene00001459	86.1335	136.211	253.469	175.635	394.274	457.855	241.966	181.844	164.905	121.043	313.557	374.132	220.688	86.9016
WBGene00001460	73.7	102.426	58.0841	118.951	153.872	242.299	144.325	91.3453	136.673	100.339	288.911	310.595	220.529	134.911
WBGene00001461	99.2021	148.171	210.013	247.065	377.475	494.408	283.454	177.641	137.848	96.4472	308.907	438.853	219.618	159.852
WBGene00001462	51.1114	79.0609	130.475	154.88	180.646	235.429	80.6714	73.3267	36.8223	63.8833	108.996	178.25	89.0657	46.7673
WBGene00001463	61.3886	44.4966	98.826	100.227	142.102	143.633	89.9757	32.2278	142.641	103.643	271.187	303.425	120.236	107.557
WBGene00001464	31.5727	46.5501	136.792	99.3496	118.658	164.919	90.0072	35.0429	35.0729	35.6779	216.401	210.825	155.019	69.8101
WBGene00001465	50.3196	81.0789	104.43	110.822	137.625	101.846	67.4586	48.9153	90.2304	89.5628	239.229	239.257	141.865	113.813
WBGene00001466	11.4058	37.0623	43.5801	33.7937	40.6356	46.4802	29.2456	17.3041	36.4932	26.9646	100.711	166.862	37.7957	31.0318
WBGene00001468	16.448	27.3278	57.1002	35.8006	61.5498	33.3387	15.774	15.6473	66.2873	49.3526	108.331	145.007	61.9991	25.3634
WBGene00001470	207.329	281.03	251.071	232.956	473.253	382.145	297.896	208.865	329.37	395.237	171.078	239.35	219.874	265.713
WBGene00001475	19.0404	19.4469	254.672	157.942	65.9828	12.8275	10.1733	7.01748	12.7492	27.5821	59.4839	118.882	18.7615	23.1767
WBGene00001476	30.0373	41.4468	209.594	192.313	175.623	140.126	105.104	64.3636	60.8027	56.1177	240.642	336.225	371.962	71.5386
WBGene00001477	3.2843	5.21175	11.3427	4.55942	19.3986	17.086	5.38742	5.3397	6.28383	4.38518	9.81323	30.1586	98.8939	3.93582
WBGene00001478	106.343	150.885	128.091	144.407	143.755	240.868	140.532	106.375	236.42	175.071	474.042	525	89.3765	112.928
WBGene00001479	282.09	430.822	322.365	328.751	378.246	455.508	317.82	196.326	723.92	697.887	590.009	767.638	544.101	297.42
WBGene00001480	185.154	216.127	244.609	274.822	516.778	470.952	270.841	190.314	276.675	333.214	616.253	487.311	361.685	304.022
WBGene00001481	502.941	784.89	454.109	957.756	2149.98	765.196	655.123	768.824	448.199	510.382	406.949	377.357	578.992	424.589
WBGene00001482	573.183	884.258	625.8	900.953	1541.22	944.121	761.512	456.877	1621.31	1497.97	1265.65	1269.39	1479.64	1426.88
WBGene00001483	23.1472	43.7545	38.4482	32.5213	294.434	211.673	124.937	78.9591	53.5491	29.0882	18.5359	19.7658	90.3953	101.355
WBGene00001484	242.494	328.106	554.734	477.38	912.73	675.734	419.196	347.443	208.867	215.115	146.105	159.032	235.75	231.841
WBGene00001485	537.719	921.245	769.947	983.743	1722.55	1069.88	716.186	509.627	1185.67	1027.42	1038.36	781.498	1069.26	867.043
WBGene00001486	257.136	491.084	347.884	515.007	792.871	536.811	373.994	252.686	1048.14	1021.43	951.629	1186.55	935.716	751.744
WBGene00001487	78.2522	112.766	23.6283	24.4214	139.773	123.445	77.7583	56.93	124.133	108.585	31.7062	24.47	42.7026	37.15
WBGene00001488	1199.07	1606.8	1693.31	1965.08	3550.43	1951.75	1273.02	874.694	1411.91	1250.36	1581.13	1211.23	1405.57	1042.86
WBGene00001489	163.94	230.586	623.343	537.326	566.001	467.793	304.917	241.618	322.531	356.457	655.037	1091.84	397.456	351.492
WBGene00001490	30.8773	37.7812	152.399	95.0044	63.2592	85.6284	46.1212	38.4602	30.0847	35.3838	62.137	58.7866	29.8729	36.895
WBGene00001491	662.131	940.113	907.046	1147.31	2017.73	1359.86	900.372	619.074	1103.02	1045.75	1270.61	1140.35	1076.9	949.365
WBGene00001492	191.723	242.359	356.257	371.856	537.529	458.663	226.587	211.921	73.7525	68.6962	197.812	137.416	85.2756	116.506
WBGene00001493	372.552	529.475	831.335	755.365	1219.33	923.256	605.312	436.541	417.155	299.899	569.771	407.658	708.879	348.631
WBGene00001494	66.4272	83.2973	118.66	90.651	200.363	181.772	105.521	89.6547	56.8041	46.2082	70.3951	69.5869	62.7381	55.954
WBGene00001495	35.4729	70.849	88.4592	71.4025	99.0147	94.4617	67.285	45.7726	88.425	117.055	204.209	260.473	78.6718	66.5259
WBGene00001496	541.684	838.408	993.876	1175.88	1840.32	1416.33	887.867	661.315	1462.25	1544.58	2195.68	2239.04	2081.97	1566.09
WBGene00001497	1910.27	2868	2330.26	3027.34	4630.68	2797.32	1974.31	1290.99	4680.86	4666.7	4338.07	4274.33	3212.58	3613.14
WBGene00001498	1781.48	2741.35	2243.51	2960.47	3694.94	2408.77	1614.3	1150.14	3709.74	4034.34	3796.52	3452.36	2518.02	2493.01
WBGene00001499	1730.69	2687.44	2126.88	2878.01	5825.34	3420.46	2285.8	1668.55	3745.86	3709.75	3001.75	2725.78	3269.44	3317.59
WBGene00001500	85.43	90.0498	182.824	184.228	752.015	305.68	202.425	106.587	90.8359	100.277	402.696	595.339	2447.81	709.02
WBGene00001501	6124.62	8690.48	9882.97	11936.9	17930.5	12151.3	7722.63	5514.13	10729.3	10978.3	23052	26660.1	26377.2	10964.7
WBGene00001502	7183.7	9615.29	14633.2	15070.7	19091.6	15382.7	9584.18	7292.98	6044.61	5519.1	11928.1	10563.6	7654.44	6497.9
WBGene00001503	3773.83	5480.85	5336.37	6920.38	10689.4	7070.07	4319.88	3297.53	3030.17	2643.87	4867.76	2958.75	2488.7	3162.04
WBGene00001505	69.0548	94.547	186.608	188.274	197.387	173.656	120.356	83.4848	205.522	176.562	523.845	601.821	367.256	221.824
WBGene00001506	1.0975	7.65469	31.2695	26.0585	18.5299	4.7652	3.37632	1.11224	2.8877	7.45195	26.7966	77.5014	10.8274	8.53721
WBGene00001507	9.9353	38.5652	21.2217	29.5035	36.6902	36.6542	24.4505	16.1202	20.8714	37.7942	45.0175	81.6727	23.6306	19.7053
WBGene00001508	65.2566	107.393	246.035	205.477	162.777	185.677	129.145	98.0768	198.541	169.894	468.21	556.005	179.272	129.436
WBGene00001509	732.657	1169.69	992.904	1137.69	2080.6	1186.96	808.555	544.902	1573.41	1613.78	1494.86	1359.2	1440.16	1219.97
WBGene00001510	617.848	793.258	843.789	957.324	1785.14	931.842	572.463	459.862	699.583	498.911	607.777	389.836	691.018	401.248
WBGene00001511	2136.44	3260.75	2255.66	2843.59	6539.9	4527.97	2975.97	2068.5	3936.43	3968.69	2788.11	2558.57	3426.48	3450.7
WBGene00001512	4.96673	6.15514	11.9803	8.00471	15.0602	17.4927	4.45542	6.31002	1.07912	3.62165	23.161	23.058	4.03867	4.77909
WBGene00001513	1365.99	2021.45	1552.03	1848	4186.63	2641.34	1837.04	1311.03	2374.81	2384.12	2021.35	1844.35	2371.55	2063.65
WBGene00001514	1725.89	2580.77	1819.98	2532.47	4655.97	2664.93	1795.86	1256.52	2300.61	1981.8	1961.83	1205.63	1560.2	1530.37
WBGene00001515	34.5587	51.94	72.5243	61.71	91.1172	60.5361	30.7049	21.0803	33.0096	41.209	60.0778	58.2483	40.705	39.8647
WBGene00001516	267.208	399.403	562.749	518.044	803.888	632.642	403.693	321.229	331.216	281.628	275.289	222.804	262.59	288.501
WBGene00001517	5.24749	5.21687	19.9367	17.1171	21.7223	16.0855	7.85742	7.79697	7.0586	7.14738	22.6178	26.4348	13.3734	10.8514
WBGene00001518	17.6534	18.4125	57.855	53.8387	41.4099	47.6666	26.7819	15.6916	42.6427	35.7266	64.5762	75.8071	18.2602	31.2882
WBGene00001519	21.1348	26.0355	93.1509	66.7351	41.8581	38.7527	20.6095	13.6959	19.2253	26.9555	66.8669	100.245	18.3987	18.915
WBGene00001520	1425.69	2055	2558.13	2872.74	3728.88	3058.81	1875.87	1338.09	1757.65	1516.75	2744.35	2983.54	1557.85	1497.7
WBGene00001522	167.402	260.036	262.863	308.171	595.05	325.186	234.272	179.63	380.48	399.317	435.859	443.011	739.014	343.297
WBGene00001523	45.1807	88.1257	108.012	119.358	194.182	196.9	109.807	67.0914	127.046	138.495	229.099	286.448	451.943	123.67
WBGene00001526	624.708	886.299	926.752	1169.76	1673.98	988.036	642.694	435.08	901.237	699.761	966.668	708.263	864.803	609.713
WBGene00001527	953.816	1357.55	1554.9	1836.3	3259.91	2210.51	1458.68	1010	1727.38	1787.12	2336.03	2095.67	2023.81	1694.16
WBGene00001528	0.306206	0.598082	0	0	0	0	0.627745	0	0	0.603464	0	0	0	0
WBGene00001529	0.623333	1.23921	0	0.309613	0	1.34955	0.95841	0.634726	3.23133	2.46615	0	0.225503	0	0
WBGene00001530	0	0.905246	0	0	0.643899	0.661114	0.626015	0.62191	0.263798	0	0	0	0	0.25939
WBGene00001531	0	0	0.31089	0	0.323139	0.995337	0	0.312101	0.529555	0.252395	0.50308	0.221734	0.494872	0.260354
WBGene00001532	0	0	2.51971	0	3.92844	0.336126	0.636551	0	0.268263	0.255737	2.03892	0.898618	3.50977	1.58271
WBGene00001533	0	0	1.96325	0.320414	0.340093	0.349193	0.661271	0	1.11497	0.531575	0.529727	1.86749	0.260503	0
WBGene00001534	0.334588	0.330729	0	1.32937	1.4111	1.69811	0.342969	1.02197	0	0	0.274847	1.21102	0.270294	1.42198
WBGene00001535	0.858466	1.13085	9.28769	2.84308	2.41355	5.26565	0.87995	0.874293	1.23558	1.41282	3.9899	20.0727	6.23467	3.88758
WBGene00001536	4.01193	10.7586	12.4983	7.68735	10.5745	12.4076	4.69983	2.62665	17.5706	8.25344	7.75634	4.55914	2.08123	4.62317
WBGene00001537	9.64342	11.2084	18.4113	8.4541	85.523	45.7444	28.782	20.7982	8.5723	7.23447	11.8631	5.33255	64.3105	31.5469
WBGene00001538	175.725	211.131	211.889	223.741	334.466	298.843	182.386	142.941	162.689	141.457	257.475	206.947	170.198	129.761
WBGene00001539	0.340416	0.673024	0.690703	0.676248	0.358924	0	0	0	0	0.561385	0.839065	2.21809	0.27504	0.289388
WBGene00001540	0	0	0.929234	0.30336	0.965849	0	0.313007	0.310955	0	0	0	0	0.493041	0
WBGene00001541	1.49152	1.32404	3.76198	3.57855	2.30806	9.90745	7.14926	6.85079	0.270041	0	0.543412	0.249433	1.33854	0.531067
WBGene00001542	0	0	1.60732	1.25923	1.67062	1.02919	0.974517	0	0	0	0	0.687952	0.255903	0.269258
WBGene00001543	6.82071	8.14238	19.8893	14.1182	19.4758	9.84394	7.57403	5.78878	10.062	5.846	10.4886	13.7692	11.9248	10.1346
WBGene00001544	6.47189	8.89562	26.2567	19.0113	86.9228	40.5089	26.2469	16.9084	7.0463	3.70409	4.84583	6.91786	24.2934	22.9344
WBGene00001545	0	0.621849	2.23402	0.937624	0	0.340587	0	1.28145	0	0.518338	0.774838	0.682959	0.508092	0
WBGene00001546	8.16666	7.91221	30.9956	30.4604	41.3633	25.1852	9.15528	6.17456	0	3.33405	4.05925	9.43902	7.46582	11.3748
WBGene00001547	0.32862	1.62406	23.589	13.9266	4.50429	5.33649	1.34741	2.34214	1.13607	1.62508	5.39789	12.0349	5.57418	5.02719
WBGene00001548	5.00387	4.94505	23.4758	12.7379	17.1462	14.5579	14.4258	6.6876	4.59359	3.60647	4.62102	6.10976	4.79788	7.43963
WBGene00001549	0.354214	0	1.0781	1.4072	0.373476	1.08889	0.363091	0	0.612569	0.292221	0	0.256516	0.572554	0
WBGene00001550	0	0	0	0	0.632698	3.25032	0.615021	0.609802	1.04232	0	0.496998	1.74672	0.975153	0
WBGene00001551	4.90557	3.64733	16.1653	15.931	9.99643	5.47816	3.88676	5.77947	6.04185	8.68466	31.4408	36.3599	29.2938	18.92
WBGene00001552	0.493035	2.44078	12.5122	6.85048	3.63949	4.27251	1.51629	2.50748	1.70979	2.04443	4.88473	16.1139	3.19791	3.3642
WBGene00001553	7.21118	11.5379	22.0438	17.091	15.2248	20.3758	4.43767	2.91713	1.5022	11.166	18.4216	36.3357	9.56207	7.53662
WBGene00001554	1.94046	0.960545	16.2502	9.14808	5.62725	5.25467	3.48115	1.97384	1.26155	1.60878	6.40672	26.0683	6.29193	7.86022
WBGene00001555	10.4725	7.00406	24.0002	24.0929	53.4512	22.7863	23.276	14.0956	18.6019	4.5587	25.5225	40.3552	53.9033	32.1403
WBGene00001556	0.915828	0.906431	13.9431	13.1818	8.20878	1.98383	0.938831	1.86348	1.98366	3.79254	2.26584	9.30533	2.22579	3.12214
WBGene00001557	4.15367	3.65442	15.9268	4.58118	20.927	53.4859	33.118	18.3116	2.79919	5.73437	5.70984	8.37436	9.72184	12.9813
WBGene00001558	4718.67	7007.13	7600.53	8768.97	15089.2	11098.1	7262.64	5109.83	6495.73	6769.02	8448.39	7721.69	6622.81	6851.76
WBGene00001559	82.1118	117.587	280.688	242.275	239.221	200.909	109.057	88.6759	78.2061	74.0035	179.971	159.389	87.5618	77.3295
WBGene00001560	225.834	273.473	319.273	353.043	602.931	553.101	317.269	227.025	139.145	111.28	323.825	171.545	129.36	131.433
WBGene00001561	1349.44	1770.02	2864.71	2584.88	4983.03	2730.94	1876.16	1405.21	1172.87	838.846	1235.35	975.148	1431.99	1241.34
WBGene00001562	514.404	678.848	731.246	664.829	1477.44	1160.96	699.481	524.628	309.35	218.468	260.613	129.192	258.965	303.632
WBGene00001563	794.719	1127.27	1017.67	1196.5	2483.64	1368.26	957.447	622.236	1060	835.621	921.097	472.338	787.117	858.501
WBGene00001564	1593.22	1838.15	6278.46	5718.52	11404.8	6072.5	3634.14	2676.37	617.672	610.513	2628.08	1740.57	12410.2	1190.16
WBGene00001565	224.202	281.595	321.86	318.508	702.054	579.754	368.028	288.062	189.596	139.302	141.837	100.75	168.981	178.028
WBGene00001566	538.665	820.934	590.146	856.537	1257.26	710.918	500.804	365.714	1282.03	1318.31	1046.37	1096.4	826.713	882.966
WBGene00001568	818.087	1253.13	1131.22	1391.11	2738.27	1580.65	1123.83	778.842	1689.9	1627.58	1639.71	1405.21	1706.69	1449.19
WBGene00001569	564.448	892.741	554.534	703.025	1846.58	1505.75	1045.18	773.713	918.773	739.964	392.204	215.542	651.035	705.909
WBGene00001570	43.8175	51.0706	851.16	473.043	141.23	42.4271	33.5956	19.9459	50.2119	49.0838	140.268	264.702	44.0531	61.8004
WBGene00001571	646.855	950.612	599.393	681.421	1513.73	1022.44	781.531	497.378	1592.53	1617.78	1063.92	845.348	1075.16	1167.61
WBGene00001572	229.778	384.125	746.918	587.289	545.159	563.705	289.525	226.251	225.23	204.278	593.628	503.044	135.731	205.156
WBGene00001574	1301.17	1771.38	1815.53	2096.58	4270.46	2730.14	1843.35	1297.18	1943.48	2086.47	2151.05	1886.83	2126.18	1844.21
WBGene00001575	6.58233	3.94415	22.7929	7.80543	8.33711	14.3007	6.75067	7.99429	6.95699	6.76143	25.6765	28.2138	25.02	17.1505
WBGene00001577	40.192	72.4523	137.222	145.01	165.868	97.5515	84.8892	44.6395	93.5824	123.811	345.275	359.295	281.566	120.089
WBGene00001578	273.189	428.773	753.769	861.501	1240.16	837.701	511.107	317.949	528.55	559.374	1945.45	1857.32	1428.85	794.276
WBGene00001579	391.641	545.313	394.835	472.492	891.885	788.294	531.333	364.869	468.298	458.932	310.509	222.824	320.618	322.048
WBGene00001580	549.187	832.536	711.746	868.297	1768.29	998.118	701.638	477.331	1007.72	1068.68	908.846	856.772	771.407	840.639
WBGene00001581	3355.73	3947.88	4488.7	4913.8	5515.63	3754.13	2193.48	1888.38	1044.97	849.991	2718.94	1169.73	290.75	623.92
WBGene00001582	1007.6	1440.34	1778.94	1969.08	3753.39	2519.29	1715.99	1200.77	2021.38	2107.12	2248.21	2358.83	2278.07	2117.59
WBGene00001583	214.984	299.07	226.324	273.827	548.886	629.952	426.311	329.827	254.009	201.639	161.405	134.54	220.522	184.375
WBGene00001584	684.017	1028.53	886.135	1009.9	2157.32	1161.88	898.106	542.556	1822.46	1812.22	1684.92	1639.88	1655.87	1569.2
WBGene00001585	887.058	1271.95	1089.5	1435.43	2604.44	1831.64	1348.86	860.373	2560.89	2578.16	2275.08	2696.6	2273.13	2112.04
WBGene00001586	1.29074	2.55999	9.17728	5.75993	2.72273	5.59551	3.30823	3.27918	2.80572	6.9982	21.4179	17.8684	6.82599	2.20915
WBGene00001587	4.21712	2.38865	10.3126	9.51612	8.25996	6.72469	1.85287	2.29467	3.9187	4.22276	8.16165	8.61857	2.29105	6.10693
WBGene00001588	2.53774	10.0876	11.1788	14.2457	8.92395	24.7702	9.54069	11.1616	8.86005	4.97722	36.7325	37.1367	8.297	12.3606
WBGene00001589	538.961	782.255	674.471	849.895	1681.57	927.542	625.952	475.734	839.688	750.022	731.285	585.336	669.036	674.165
WBGene00001590	269.825	376.941	460.482	554.158	1171.78	730.409	485.036	317.07	768.077	805.86	849.245	946.876	996.393	1028.97
WBGene00001591	39.67	40.6849	140.702	146.002	274.454	353.454	245.405	129.801	43.8694	43.9709	142.934	114.211	431.337	69.088
WBGene00001592	58.3956	101.08	116.395	138.758	156.364	219.963	113.602	95.0407	100.445	94.6692	167.023	188.6	119.059	65.4973
WBGene00001593	2.31192	1.14554	8.80372	8.02716	3.65737	2.50504	2.37015	5.28835	1.50571	1.44264	7.65596	19.7648	1.87809	1.48167
WBGene00001594	28.828	45.3593	91.657	57.1815	31.0658	42.1077	26.3422	28.0251	47.9347	51.1928	96.1338	130.542	15.7996	23.5879
WBGene00001595	13226.8	19545.6	13472.7	19489	33667.7	16203.7	10629.7	7942.48	11764.5	10358.1	12152.3	7037.66	7023.11	8479.25
WBGene00001596	1324.95	1725.18	1550.32	1787.69	3960.1	2156.11	1440.98	1089.26	1429.94	1066.12	1296.65	680.567	1162.47	1081.81
WBGene00001597	2252.56	3498.43	2512.98	3363.31	6863.56	4407.29	3014.21	2080.41	4610.85	4719.8	3322.69	2633.25	3396.17	3737.48
WBGene00001598	6154.72	8838.23	7383.26	10131.6	19553.6	6774.83	4211.87	2927.58	9249.44	8282.81	10882.3	8189.95	6964.88	8311.28
WBGene00001599	1753.28	2462.25	1618.71	2340.76	5252.6	2169.6	1342.82	936.489	2628.5	2282.04	1998.8	1183.42	1959.19	2158.01
WBGene00001600	472.795	724.72	683.962	830.241	1878.44	916.272	608.567	420.257	967.809	998.123	965.198	784.021	1152.06	934.859
WBGene00001601	1175.13	1567.85	1393.73	1933.41	3843.55	1755.92	1103.64	797.116	1429.02	1108.58	1387.15	811.856	861.391	1261.09
WBGene00001602	337.93	463.492	630.85	650.002	937.309	650.702	477.473	328.813	540.768	573.159	842.551	963.269	587.835	512.672
WBGene00001603	289.529	393.294	144.945	104.044	522.908	482.439	298.754	172.664	277.897	224.401	96.0608	103.04	99.1839	101.091
WBGene00001604	2713.92	3370.27	5666.64	5900.67	10062.2	7023.94	4240.7	3206.39	913.286	1050.82	2366.93	1811.91	2351.2	1319.01
WBGene00001605	7.39728	8.41984	6.45082	8.36552	4.46032	10.3222	11.92	3.21364	5.55665	2.68651	10.6624	1.55333	2.60391	6.38783
WBGene00001606	4853.44	7427.8	4197.35	6721.64	16268.8	7268.99	4772.14	3490.27	8011.7	8292.74	4944.88	3880.3	7122.38	7327.25
WBGene00001607	10320	14990.8	9649.96	14088.1	33722.3	17594.4	11953.7	8462.53	17276.4	16114.4	9509.03	5827.04	14355.5	13976.9
WBGene00001608	7.14604	1.57724	43.5764	15.7355	1.67518	27.551	17.91	7.25537	1.38469	2.6643	17.2103	27.2755	8.4268	4.09021
WBGene00001609	1264.25	1706.38	1360.89	1761.96	4129.12	2534.35	1673.89	1173.66	1909.01	1832.39	1675.28	1205.03	1618.31	1618.92
WBGene00001612	3.52584	2.78867	41.4945	30.4662	5.2046	4.9626	4.33706	3.23046	2.43892	3.19943	18.8368	34.9798	3.70433	7.19544
WBGene00001613	2.71713	7.29408	18.9522	13.4907	20.055	11.9263	10.7432	3.55564	11.1823	12.1518	21.7193	35.1624	22.6049	11.5611
WBGene00001614	0	0	3.01077	0	0.446908	1.83593	3.04124	0.431279	0.366961	0.701139	0.698292	4.30322	2.05849	0
WBGene00001615	8.54811	18.1966	43.538	24.4898	33.884	38.8672	21.0021	19.1254	22.3037	24.7352	65.2462	72.7169	23.5741	23.5012
WBGene00001616	3.87452	9.57342	36.6838	30.1487	13.2765	20.6228	13.9005	13.479	8.64967	8.24768	27.5734	42.7617	8.0837	11.2493
WBGene00001617	24.2759	31.0982	49.5981	50.8877	56.6988	68.979	33.496	35.68	58.7441	62.7763	99.7239	110.326	67.1895	51.2632
WBGene00001618	1.42075	0.468801	5.33505	3.29045	5.99285	1.53887	1.18035	3.90669	4.10433	1.96232	5.07987	8.25164	4.60557	3.63385
WBGene00001619	2.25106	3.72462	25.1617	8.92431	3.16601	3.25405	3.84659	4.5722	5.22989	2.51362	12.4932	40.5461	14.0751	7.07965
WBGene00001620	617.71	929.163	1172.36	1569.33	1910.39	2762.17	1613.27	1178.88	781.991	695.282	2226.02	2234.79	584.014	976.147
WBGene00001621	23.2406	48.9423	56.0502	57.6371	91.3015	91.9147	63.1388	31.3053	39.3562	34.3256	71.1961	90.8936	66.0826	32.77
WBGene00001622	59.4996	99.8621	132.829	114.112	188.956	165.822	107.253	57.8036	92.6818	110.75	142.71	133.414	120.78	82.2669
WBGene00001623	11.6364	18.2141	29.8557	21.2606	89.7845	38.4934	38.3006	13.0725	19.1585	21.4292	25.3795	28.0932	148.875	20.4256
WBGene00001624	14.591	15.6693	27.7843	20.5025	48.0899	30.964	17.4518	12.3592	17.9601	16.2047	41.8155	41.606	51.8925	15.0756
WBGene00001625	3.36414	6.00675	6.15134	7.33838	9.22561	10.2097	6.20824	11.6216	18.7303	10.6745	13.4093	7.35767	11.5029	8.06581
WBGene00001626	0.791482	1.57219	2.4132	0.784285	3.33969	2.57467	1.62301	1.60721	0	1.99168	4.61843	1.73537	0.646118	5.43597
WBGene00001627	49.277	75.5148	117.958	113.754	153.163	124.183	80.2944	52.7522	162.422	159.318	297.024	367.13	206.19	144.308
WBGene00001628	708.047	1173.36	1139.89	1408.39	2486.17	1593.22	1048.37	694.541	1668.03	1691.22	1869.98	1694.45	1633.47	1543.76
WBGene00001629	462.012	708.267	878.546	980.846	1446.89	1184.7	746.691	521.373	685.519	489.809	999.609	817.307	792.909	567.075
WBGene00001630	596.222	915.994	1082.15	1239.37	1782.87	1152.04	790.633	534.887	1165.94	1071.31	1610.69	1626.44	1143.75	943.182
WBGene00001631	123.142	189.677	434.804	351.151	505.615	433.242	277.077	176.074	186.274	198.388	419.618	605.317	326.492	263.584
WBGene00001632	1172.44	1750.68	1728.24	2177.15	3797.79	2397.85	1620.08	1071.15	2000.36	1803.92	1724.81	1395.62	1588.36	1478.15
WBGene00001633	303.128	464.094	1168.93	1268.28	1688.1	1993.46	1212.87	822.093	447.263	401.616	1383.17	1441.79	646.845	840.51
WBGene00001635	1001.64	1525.26	1341.1	1620.48	2927.4	1924.16	1261.98	874.577	1968.49	1629.54	1682.86	1361.88	1284.89	1346.74
WBGene00001636	63.7284	74.3389	148.064	118.788	310.825	197.861	173.114	114.445	122.113	102.723	134.297	204.618	168.423	179.198
WBGene00001637	54.2876	86.0021	93.7374	92.2643	117.958	111.15	62.1464	50.7142	122.662	136.819	171.275	221.728	78.804	106.298
WBGene00001638	207.354	318.579	425.123	408.724	483.971	723.409	471.749	324.54	471.27	499.563	719.878	820.123	426.392	419.469
WBGene00001639	40.8394	47.0637	79.6993	128.671	305.882	151.462	98.8203	55.5544	83.3646	70.6357	138.33	121.245	219.497	192.943
WBGene00001640	0	0	3.37291	7.94476	0.940339	1.68424	0	0	1.36466	0.750505	0	0.652791	1.29857	4.21194
WBGene00001641	0	0	0	0	0.953144	0.980002	0	0	0	0	0	0	1.47884	0
WBGene00001642	0	0	0	0	0	0	0	0	0	0	0	0	0	0
WBGene00001643	1.71365	3.40629	7.83933	4.24373	3.61566	6.50501	9.66383	5.2176	11.9683	6.48456	18.6097	25.71	13.3097	10.3131
WBGene00001644	26.787	44.8354	63.7755	48.543	63.7783	43.1496	42.3733	18.6524	73.3681	84.6548	177.21	217.467	132.373	89.9643
WBGene00001645	929.741	1357.63	1350.51	1527.02	3572.89	2230.37	1591.17	1023.61	2306.84	2391.74	2324.65	2452.75	2604.7	2638.28
WBGene00001646	83.7745	112.524	195.355	221.914	499.254	341.662	257.864	157.91	309.453	269.73	389.336	594.711	394.596	476.925
WBGene00001647	1795.66	2730.73	1660.67	2330.86	5663.44	3349.77	2280.79	1639.98	4866.38	5195.62	3043.73	2907.15	4116.91	4695.71
WBGene00001648	1175.54	1865.08	1830.01	2098.34	3593.43	2502.71	1720.03	1159.72	2338.8	2146.41	1778.51	1789.24	1778.17	1737.88
WBGene00001649	394.595	630.164	699.15	816.266	1155.45	1089.38	658.341	457.215	564.686	459.191	800.868	816.384	667.298	448.42
WBGene00001650	58.7288	74.15	128.482	108.702	120.034	109.313	63.5354	45.4228	56.9553	44.2677	72.2309	58.209	21.7032	28.1067
WBGene00001651	164.1	205.727	260.414	245.219	494.079	419.607	247.573	155.172	216.149	164.649	241.07	216.521	147.842	144.926
WBGene00001653	520.648	745.496	584.613	607.131	1627.16	983.938	809.848	497.005	1151.6	1156.09	969.79	828.59	1282.2	1120.99
WBGene00001660	176.146	248.531	245.767	314.978	513.059	381.42	259.488	188.628	436.543	386.895	413.516	431.296	379.894	344.998
WBGene00001661	698.324	1167.58	938.131	1189.39	2070.31	1349.38	936.983	629.261	2116.18	2170.8	1967.29	2110.2	2060.64	1818.56
WBGene00001662	922.519	1356.06	1451.41	1719.25	2889.14	1841.46	1273.86	862.621	2220.97	2160.53	2370.83	2645.43	2024.59	1909.61
WBGene00001663	65.7365	97.1595	31.0635	24.6848	151.258	128.535	55.2825	61.2093	207.27	200.311	94.77	119.503	197.167	151.861
WBGene00001664	1.59182	8.69579	25.8852	13.4071	8.39594	7.76733	0.816043	6.46461	5.55222	7.34493	28.5332	52.9388	9.09716	10.2504
WBGene00001665	9.68544	6.43215	31.864	19.6436	10.2639	17.5674	8.82837	9.8168	10.6335	14.2957	40.998	69.6657	9.9328	8.35655
WBGene00001666	8.20335	22.213	9.99496	9.76707	24.8004	27.8479	14.577	10.0097	25.1551	31.3587	16.7353	20.28	21.7535	20.5482
WBGene00001667	5.99105	0	1.01564	0.988355	3.16065	4.33394	3.07162	4.05012	0.874081	1.68848	0	1.46591	1.63805	0
WBGene00001668	0	0	5.42189	6.32751	3.3739	3.4703	3.27875	2.16066	6.53938	4.5174	6.27483	14.8858	2.62675	0.92054
WBGene00001669	34.9197	63.4824	161.04	140.052	97.0383	89.5998	57.6359	34.577	103.342	95.2353	167.169	276.101	66.839	73.2157
WBGene00001670	0	0	7.59065	2.10918	7.87243	6.94059	1.09292	0	7.47357	3.61393	8.96406	14.1023	27.143	7.36432
WBGene00001671	5.1473	16.4	24.0868	16.3012	63.088	13.8875	4.22251	8.34973	22.5428	24.4006	54.6307	108.381	105.82	56.0947
WBGene00001672	0	2.78686	12.3462	21.2691	15.7655	15.1977	5.74574	8.52669	4.89922	10.2398	30.5028	40.3922	29.0665	7.23869
WBGene00001673	2.09048	4.14838	10.8789	7.40574	16.9049	11.605	12.0608	4.33512	2.42592	2.91193	8.9939	8.64645	3.97325	4.61787
WBGene00001674	55.0599	76.2893	138.582	124.251	160.935	220.3	136.975	99.8252	141.965	117.095	260.523	353.757	215.711	153.807
WBGene00001675	2.84987	8.5055	16.4232	17.8702	6.01361	10.3062	7.79253	6.74504	9.85851	16.0337	50.9416	58.514	19.4581	13.9126
WBGene00001676	4.66964	9.43187	12.3462	5.54845	13.7947	18.2754	12.4491	5.68446	14.6977	15.1566	32.0671	45.8691	20.6525	4.8258
WBGene00001677	6.93397	7.887	6.04519	13.7275	18.8129	12.898	7.1101	3.01356	15.606	14.2336	35.7368	50.8902	34.1193	19.6452
WBGene00001678	812.607	1057.33	905.74	1350.44	2406.34	1728.56	1234.44	948.924	1660.41	1559.89	1352.81	1238.03	1455.86	1288.53
WBGene00001679	2014.2	2822.16	3509.18	3877.48	5689.33	4009.54	2351.38	1874.43	1472.86	1174.34	1999.77	1160.86	1101.94	1316.62
WBGene00001680	188.371	152.66	698.912	516.58	426.82	297.535	266.507	103.968	267.448	251.234	576.766	1005.2	358.871	282.635
WBGene00001681	3.90085	5.88219	135.178	74.9188	18.5409	23.3573	20.0098	11.7988	13.9135	3.42399	96.6969	153.131	43.1885	67.2481
WBGene00001682	3867.41	5143	11502.1	12565.5	13583	8423.85	6035.41	4142.98	7579.71	8124.98	14729.7	23385.3	12368.5	10489.8
WBGene00001683	10526.3	14767.4	10185.6	15734.7	28297.1	20058.3	13467.2	9703.07	15071.3	12853.7	9907.26	5581.23	11845.8	12330.8
WBGene00001684	8732.81	12076.6	11396	14452.8	19427.1	19174.1	11330.4	8899.8	6762.92	6713.91	12748.7	11357.6	5556.01	6936.44
WBGene00001685	10220.1	14440.7	13262.2	15637.1	24135.5	21614.2	12632	9587.36	8493.1	8658.98	17132.5	15885.4	10898.5	9108.4
WBGene00001686	6049.38	8677.55	5146.07	8151.29	14182.8	9285.56	6570.55	4581.89	8097.52	7365.26	5252.92	3023.49	5658.46	6165.83
WBGene00001687	5.94892	8.25479	16.3114	15.3424	38.8993	24.4955	17.6865	12.6992	9.81835	12.3816	15.2757	24.6801	14.0199	17.2899
WBGene00001688	285.184	463.671	447.226	539.302	1119.89	680.47	424.9	307.197	589.342	533.752	527.496	568.063	533.264	538.382
WBGene00001689	462.167	658.677	588.286	797.833	1574.54	943.805	636.418	414.954	853.487	803.595	767.635	766.076	910.162	813.616
WBGene00001690	8.38947	11.8795	50.487	28.8968	19.1643	17.5564	9.746	7.4927	4.58788	6.27442	14.7425	23.8341	7.6928	8.55971
WBGene00001691	2.0109	0.662574	12.58	4.99351	0.706735	0.725681	0	0.341227	0.869086	0	4.95564	8.00624	2.16601	1.99414
WBGene00001692	2700.93	3880.52	6881.8	9250.35	12928.7	13529.9	8143	5762.96	2981.52	2680.82	8637.94	10544.2	3553.12	5403.8
WBGene00001693	6.82623	17.1132	27.8522	58.9033	37.8426	83.5347	50.7663	34.4625	40.8914	56.3706	79.1638	101.738	15.6542	44.8533
WBGene00001694	2043.03	3338.75	6085.28	7842.2	7977.55	9279.06	5634.86	4140.92	3995.56	3401.6	10720.5	13518.1	3749.97	6176.97
WBGene00001695	44.8248	31.2234	62.1324	23.432	10.8606	18.3792	14.9041	8.00426	9.99948	6.05409	25.5983	18.9622	3.44669	0
WBGene00001696	0	0.942104	0.96601	1.88921	2.00716	2.57706	0.487803	2.4203	0	0.394374	0	1.03643	0	0
WBGene00001697	0	0	1.05381	1.02514	2.18605	1.12418	0	1.05019	0	0	0	0.760988	0	0
WBGene00001698	1.6927	0.559063	0	0	0	1.834	0	1.14733	0	0	0.93382	1.64163	0	0.963997
WBGene00001699	414.076	543.749	788.844	1044.65	1658.55	1319.57	770.89	520.815	599.776	495.006	1687.53	1929.88	252.581	1037.34
WBGene00001700	2.41427	4.09145	6.64812	1.71282	2.54553	0.373403	2.8283	0.351129	2.38539	0.853299	1.13363	0.249719	2.78686	1.75934
WBGene00001701	4.55039	5.66978	60.2036	23.6293	6.00245	0	0	0	0.998507	0.967033	15.3446	46.9009	15.9141	2.95234
WBGene00001702	189.532	301.256	610.717	594.287	572.477	845.596	560.539	415.205	203.73	162.184	773.504	749.358	48.9426	252.878
WBGene00001703	252.595	289.204	511.733	357.998	329.374	533.194	319.895	201.507	314.129	238.599	683.081	612.762	44.2335	290.575
WBGene00001704	7.63727	1.91875	37.0341	31.9754	32.2652	12.47	15.67	5.77648	13.6092	16.7315	52.8313	72.8816	31.9962	26.8832
WBGene00001705	1.8891	4.69813	77.8048	49.5663	27.9037	9.22269	5.81113	4.79064	4.12998	2.39088	34.817	101.806	10.0594	21.1546
WBGene00001706	2.51073	5.07634	0	0	5.30648	0	0	0	20.3296	15.7539	0	1.90167	2.13295	0
WBGene00001707	44.347	73.1193	930.881	442.917	137.708	86.8361	76.061	87.3543	34.3923	42.5566	148.857	189.585	56.2569	74.6768
WBGene00001708	181.642	291.332	277.594	267.596	477.625	467.717	278.141	202.845	239.911	172.281	212.068	163.141	179.952	174.646
WBGene00001709	71.8594	114.157	188.609	159.927	312.274	251.334	169.381	104.307	126.103	131.16	144.568	153.466	134.227	141.211
WBGene00001710	2.89121	4.79451	111.736	89.6863	23.387	17.7757	2.96462	4.88738	11.8031	4.88251	29.8913	38.1732	15.7974	14.9493
WBGene00001711	0.756047	4.50372	25.3531	21.73	0.797511	5.73791	0	0.767792	0.658767	0	6.92469	16.0122	7.40027	7.78283
WBGene00001712	0	0	0	1.31996	5.64018	0	0	0	0	1.14439	4.53422	4.93824	2.20874	2.32146
WBGene00001713	698.521	956.585	1635.64	1457.93	1481.23	2181.33	1314.02	931.398	586.883	603.686	1973.15	1399.64	382.341	689.32
WBGene00001714	71.7755	66.211	750.872	458.147	18.9409	34.4941	50.9633	15.3609	2.43445	20.1365	238.111	610.826	78.8169	92.4391
WBGene00001715	3.11438	1.55908	33.3364	10.7579	1.64404	3.38596	1.59722	1.57373	0	1.34563	6.65526	5.7836	7.76404	5.43882
WBGene00001716	75.3666	80.0989	1771.77	1048.91	28.7511	35.2978	49.769	24.754	11.9087	14.8626	202.602	365.047	67.453	102.884
WBGene00001717	4.88538	26.1065	28.2298	41.7713	25.7912	33.647	26.7261	16.4504	24.5309	28.2236	48.8344	53.3063	8.13294	19.9388
WBGene00001718	0	0	1.21197	4.70928	7.53908	9.04955	3.66295	10.8533	0	1.01418	1.00548	0.877533	0	1.03118
WBGene00001719	47.8681	43.3546	376.37	292.765	83.8035	126.352	73.6298	55.1294	66.7788	79.3792	172.144	473.654	122.506	83.6686
WBGene00001720	8.76978	0	44.9209	45.8183	9.26752	12.7674	0	0	2.64149	5.31503	73.012	281.114	17.5345	15.7401
WBGene00001721	0	0	52.8419	27.3321	5.85848	4.0247	1.8969	1.86542	3.2911	4.84943	14.3611	70.4907	4.64141	9.75094
WBGene00001722	0	0	1.45265	1.40806	1.50501	0	4.38676	2.88397	0	1.22566	3.64016	2.11216	0	0
WBGene00001723	4.42214	11.7056	25.3688	13.1496	7.77431	20.7748	16.5696	9.73138	8.34544	3.70162	19.5821	33.209	17.9464	4.42393
WBGene00001724	48.9523	49.2147	823.734	462.834	28.9549	25.5815	26.1151	25.6635	29.6868	13.754	384.977	1135.54	108.41	167.327
WBGene00001725	390.619	276.88	1829.54	1015.95	172.623	230.531	130.532	88.163	57.7354	58.1428	265.37	190.421	40.6107	58.098
WBGene00001726	10.7256	7.76226	7.93355	18.3399	32.9209	20.101	6.99872	9.88886	17.0634	19.768	22.0769	29.3307	16.7864	10.0858
WBGene00001727	6.76731	3.36253	33.5362	15.9216	13.3859	6.42191	4.33668	1.71717	8.12172	4.97722	16.2471	21.6631	5.53136	5.08964
WBGene00001728	0	3.02995	3.05824	0	0	9.77832	0	0	0	0	2.66716	0	2.56089	0
WBGene00001729	0	8.84981	0	3.47807	11.1766	3.83829	0	1.78047	1.5672	1.53684	10.6275	1.31613	0	1.54739
WBGene00001730	163.197	117.175	130.92	99.5062	45.1449	40.1861	43.8497	13.7122	119.518	68.1921	274.141	400.174	35.8418	25.6646
WBGene00001731	16.8126	46.0801	66.3183	75.5118	129.429	115.218	46.8278	48.2996	90.6041	77.1889	126.562	150.727	69.2217	100.32
WBGene00001732	0	0	0	0	0	0	0	0	0	1.3434	0	1.15485	0	0
WBGene00001733	0	0	0	0	0	0	4.63192	0	0	0	0	7.03565	3.9632	20.5859
WBGene00001734	0	0.441394	1.72707	3.41591	1089.1	7.86316	4.44443	0.907612	2.31807	0.369239	0.73539	2.26536	591.769	506.36
WBGene00001735	5.49622	1.83963	3.73948	16.2499	29.0225	17.9435	22.5533	9.2423	11.4091	17.6058	11.0608	13.6896	26.0491	28.9728
WBGene00001736	27.1966	19.152	90.9599	97.8309	122.87	197.299	101.599	74.8167	29.808	41.0218	173.232	79.2198	62.9063	30.6736
WBGene00001737	3.8291	0	0	11.1954	0	0	7.86046	0	3.48562	0	0	0	3.33559	0
WBGene00001738	0	0	2.84346	0	5.86764	18.1851	0	13.9265	2.50537	0	2.4659	4.22522	0	0
WBGene00001739	7.57242	7.74695	11.6652	11.0748	4.00291	0	0	0	0	0	0	8.78353	0	3.43624
WBGene00001740	226.03	375.835	368.896	410.181	670.03	434.867	339.734	205.614	804.859	822.162	810.218	876.05	838.296	733.376
WBGene00001743	777.073	1284.85	1167.81	1407.4	2936.09	2043.86	1499.48	990.857	2114.08	2196.85	1876.92	2085.14	2145.45	2068.64
WBGene00001744	1958.19	2918.12	2402.5	3204.16	4859.18	2905.53	1967.55	1363.31	3970.38	3606.09	3347.55	2412.29	2785.72	2758.6
WBGene00001745	88.6429	129.082	273.632	227.27	224.144	226.399	99.5395	83.0976	32.5733	29.9815	101.124	56.5935	36.0928	39.7685
WBGene00001746	652.831	994.697	769.936	900.101	1395.01	1127.01	707.579	478.458	559.109	412.112	508.741	305.042	310.209	347.458
WBGene00001747	1950.39	3035.11	2591.68	3145.79	4893.43	3121.01	2084.15	1454.29	3223.03	2654.67	2605.55	1959.51	1831.14	1941.58
WBGene00001748	4477.22	6875.84	5531.4	7111.99	12756.9	7380.12	5008.98	3529.38	9108.43	8773.88	7851.02	7135.46	8401.5	6807.89
WBGene00001749	5983	9267.26	6869.53	8992.72	14562	11444.8	7604.72	5272.56	12061.4	12583.6	11563.5	13302.8	10526.8	11238.6
WBGene00001750	2.00136	14.091	2.04389	9.85317	6.34203	19.613	22.5861	20.1721	23.223	22.8769	29.5107	36.022	18.4865	15.8836
WBGene00001751	11.5502	11.5755	28.6063	24.4153	31.3602	37.6842	10.1552	23.3326	26.3291	15.7421	86.3011	158.428	56.3399	37.5377
WBGene00001752	440.251	710.621	436.425	599.824	604.847	1801.15	1080.95	730.08	1458.16	1231.41	2113.96	3330.6	400.458	1520.19
WBGene00001753	770.46	1172.61	1403.25	1564.12	2837.61	2743.73	1415.5	1234.6	2060.34	1881.13	4337.96	6825.1	2149.57	2995.26
WBGene00001754	130.277	223.537	252.408	356.662	493.471	357.721	263.92	169.439	340.546	317.514	799.488	1247.85	536.773	395.926
WBGene00001755	3846.81	5815.19	2877.73	4269.12	9397.67	7091.93	4564.63	3259.78	8429.92	8946.58	5303.14	6495.91	7358.58	7442.88
WBGene00001756	1.92407	5.80104	15.7147	5.68585	18.2897	10.4725	3.9478	3.88039	10.2908	5.06122	0	0	33.8673	27.1122
WBGene00001757	28.2734	37.2362	68.512	92.3309	65.3124	144.193	76.1339	73.1274	73.7935	52.3518	396.998	436.44	122.482	122.469
WBGene00001758	915.59	1146.23	1164.96	1419.75	1678.49	2398.36	1471.07	1034.64	1379.74	1142.73	2488.85	3735.53	361.431	1238.46
WBGene00001759	10.9004	15.5908	28.5742	26.1265	49.3211	33.8596	14.375	11.0161	16.5353	9.41942	69.2148	94.8508	32.3501	38.0717
WBGene00001760	51.3996	65.6674	33.4594	28.2014	131.125	105.507	61.5036	37.5455	90.7376	83.4714	63.1906	105.765	107.641	98.2055
WBGene00001761	613.177	1084.37	1217.5	1514.83	1750.93	1857.85	1135.11	851.555	2016.69	1663.49	4958.1	6428.36	1923.93	2148.8
WBGene00001762	5.55755	20.4661	5.67226	1.8255	17.6082	18.145	20.9047	14.9508	9.89232	8.09851	7.99417	16.6181	17.0515	34.1945
WBGene00001763	36.8499	41.9777	83.7093	79.3008	120.268	193.11	121.989	89.6538	98.0483	100.339	143.737	208.311	106.077	96.784
WBGene00001764	57.9431	129.421	40.5203	55.5237	178.299	257.47	208.873	125.408	217.226	221.169	66.7273	123.235	117.205	128.938
WBGene00001765	0	3.79301	1.92684	0	7.97445	2.05456	1.93647	0	6.72443	1.6527	0	2.82428	1.58082	1.6603
WBGene00001766	0	0	0	0	7.27921	2.50302	2.35655	2.31068	0	0	2.01128	3.46606	3.8838	0
WBGene00001767	13.8153	11.9071	6.04597	11.6616	14.5924	58.0175	48.5947	23.8748	29.9311	20.8033	17.1026	31.0636	14.9058	24.3501
WBGene00001768	298.827	432.655	615.355	645.377	916.012	710.69	440.306	318.942	382.249	484.228	633.194	845.485	321.128	412.878
WBGene00001769	43.8538	56.134	28.499	37.2938	33.6884	43.4089	38.8561	36.1661	72.9373	84.1035	62.2264	83.7005	26.7768	31.6345
WBGene00001770	58.2334	106.733	147.627	205.145	147.572	170.099	133.12	75.6177	163.762	199.249	947.685	977.364	174.644	104.851
WBGene00001771	3.76096	3.77841	40.3097	35.2029	27.8049	20.4675	7.71659	11.3805	15.0707	1.64599	37.3632	91.4289	25.1934	6.61506
WBGene00001772	85.1223	106.775	367.31	367.128	668.565	848.964	483.9	286.381	110.31	98.9202	593.924	729.209	204.399	412.335
WBGene00001773	8.15284	12.3052	6.24548	8.02614	10.7651	33.2945	25.0935	10.2694	0	8.97311	8.85034	13.7679	6.85212	19.7871
WBGene00001774	1081.6	1509.62	1554.96	1538	1399.51	1734.05	1086.36	723.466	1914.78	2001.42	3196.82	3528.95	471.083	1135.64
WBGene00001775	1253.49	1925.1	1713.59	1987.58	2160.84	2153.33	1410.54	1080.62	2909.05	2748.48	4127.05	4588.15	1788.1	1742.02
WBGene00001776	174.101	324.472	268.273	290.72	384.595	450.372	204.111	179.303	378.904	271.001	552.838	587.366	170.649	221.359
WBGene00001777	20.4537	22.4116	77.8122	80.6186	90.334	103.208	61.0408	58.1483	23.1713	30.8977	113.967	109.827	62.2471	106.251
WBGene00001778	35.7219	50.1925	7.2899	15.8459	50.9269	93.2821	64.128	19.8283	82.5524	77.8748	23.076	30.6655	35.8135	28.2167
WBGene00001779	12.1794	32.6772	20.7327	23.9813	15.0095	39.7895	18.7433	16.3649	18.1287	16.0804	17.6237	54.8375	6.82286	5.37351
WBGene00001780	18.727	20.9464	12.754	20.4798	8.79235	15.8642	12.8091	6.28871	29.7595	14.6818	30.7605	23.4473	24.508	14.7053
WBGene00001781	6.45058	30.6952	21.3765	17.5023	103.864	28.0576	18.1956	16.2922	54.2846	48.881	64.9068	83.9529	114.055	60.6242
WBGene00001782	2.00539	2.01714	0	1.97456	2.11827	4.36728	10.2871	2.02122	0	0	0	0	0	0
WBGene00001783	34.1975	44.0548	49.8174	38.5581	30.9494	79.6901	45.1003	21.3856	57.7197	71.9703	40.4628	82.3819	21.6878	22.7872
WBGene00001784	801.305	1199.82	1436.99	1580.74	1727.45	2316.78	1279.16	937.399	1837.23	1702.57	4262.46	5090.26	1079.33	1934.8
WBGene00001785	0	4.27131	2.16673	0	11.2014	4.62009	2.17578	2.13588	0	0	5.53917	6.3779	5.35738	1.87468
WBGene00001786	20.0244	47.8	62.8068	66.8956	43.9079	75.3551	63.1969	43.592	79.0296	63.8488	157.91	218.464	51.1798	43.0237
WBGene00001787	313.075	584.213	376.258	418.036	510.637	786.285	448.5	343.869	674.324	639.782	811.556	1012.32	300.727	411.96
WBGene00001788	7.30145	14.6621	85.6904	64.7637	50.121	23.8365	11.2353	11.0506	16.2369	20.725	89.7165	133.647	45.7932	48.104
WBGene00001789	13.0064	9.77368	6.6314	3.20797	15.4494	56.5756	48.3618	27.9206	10.0839	4.22618	4.17859	6.0473	8.11916	0
WBGene00001790	296.141	391.403	563.399	655.444	809.839	853.61	535.079	428.541	511.987	490.208	1622.8	1910.09	583.634	728.499
WBGene00001791	194.47	240.43	374.091	375.862	626.032	427.383	237.866	124.489	437.83	472.815	796.082	906.137	497.775	422.567
WBGene00001792	19.2634	34.6164	47.0792	55.8474	155.876	101.827	89.5592	71.5003	61.0415	51.6023	57.6574	62.5951	80.5897	74.6762
WBGene00001793	1963.17	2821.5	2001.68	2897.01	4785.64	3073.88	1974.89	1373.86	2808.69	2353.51	2219.39	1470.65	1801.56	2021.71
WBGene00001794	2544.99	3922.43	5484.24	6504.78	7232.97	7182.04	4508.82	3176.51	4978.87	4782.23	11497.9	13191.1	4333.06	5143.06
WBGene00001795	87.6579	135.549	176.174	140.382	165.514	157.458	133.573	73.0469	268.854	259.903	573.177	547.636	377.101	200.563
WBGene00001796	9.83669	13.9782	9.97527	10.2524	24.0288	32.457	21.8867	11.7318	17.5955	15.3723	22.2032	25.3065	15.8588	11.8036
WBGene00001803	20.5851	29.5226	24.7924	18.8899	35.3861	46.2907	50.0279	28.6464	29.2333	35.134	42.5413	40.6513	29.2326	13.0824
WBGene00001804	0	0	2.89258	7.76143	0	0.771566	0	0	0	0	3.55076	4.15454	1.73992	1.21997
WBGene00001805	8.76421	13.0684	11.5833	4.34033	13.8691	14.259	15.2767	11.562	7.65413	10.3256	40.2928	25.6672	10.7529	6.03056
WBGene00001806	2.59729	1.72107	3.5206	2.57266	7.30679	12.2071	7.10154	2.63587	9.82734	9.46749	10.128	12.0409	16.9911	5.9558
WBGene00001808	2206.14	3258.98	2765.64	3865.54	6309.42	4072.44	2660.79	1942.37	4490.26	5427.65	4698.48	5731.24	5187.94	5234.72
WBGene00001811	71.8651	90.8503	51.7419	56.1435	158.56	156.804	115.995	73.0909	147.193	176.373	93.0477	103.315	119.47	114.373
WBGene00001812	750.324	1143.26	960.961	1323.2	2217.94	1327.08	891.024	587.579	1499.91	1463.28	1407.09	1057.4	1334.98	1031.43
WBGene00001813	649.425	1056.64	795.421	1000.4	1504.11	1118.22	777.276	541.174	1494.66	1360.65	1323.84	1213.11	977.374	968.544
WBGene00001814	266.707	364.606	557.036	630.828	794.567	530.274	342.238	249.982	292.928	266.931	671.956	514.794	335.871	273.057
WBGene00001815	601.631	896.616	748.234	964.423	1638.22	1108.59	733.076	502.612	952.222	807.476	873.336	609.442	809.682	662.637
WBGene00001816	479.901	706.571	491.568	650.22	859.872	575.587	446.609	237.074	720.478	827.961	811.429	770.35	494.664	407.552
WBGene00001817	65.9943	88.7838	81.5915	73.7802	115.212	115.184	75.781	48.8252	120.068	119.628	126.005	120.932	81.0371	93.2368
WBGene00001818	0	0	0	0	0	0	0.586413	1.16309	0	0	0	0	0	0
WBGene00001819	263.434	363.404	466.463	478.318	549.023	376.341	247.49	148.949	438.31	416.98	841.327	1019.95	343.301	297.446
WBGene00001820	104.07	114.417	347.43	239.681	572.133	555.428	334.181	264.472	54.5558	48.3061	61.9349	102.308	101.107	103.796
WBGene00001821	51.8792	79.5907	252.165	186.935	246.844	87.7327	63.887	38.2534	49.9547	48.8858	131.118	133.648	107.008	63.3262
WBGene00001823	446.995	787.906	834.889	997.176	1407.97	1063.38	723.01	436.296	1698.77	1762.43	2087.85	2588.85	1753.84	1557.58
WBGene00001824	131.444	130.586	1605.37	1019.31	569.568	51.2638	38.8908	36.1522	46.6558	74.044	109.014	210.765	64.9125	68.2442
WBGene00001827	1772.69	2736.93	2201.92	2732.2	5731.65	3335.14	2228.81	1557.95	3759.63	3890.86	3280.5	2935.31	3448.52	3162.15
WBGene00001828	143.55	161.675	1030.56	693.172	797.755	21.8715	17.8206	25.0856	43.8097	99.3069	102.537	300.168	86.5139	108.728
WBGene00001829	1844.83	2536.39	2346.26	3092.62	7569.94	3543.77	2308.65	1679.76	2332.13	1678.82	1693.5	799.09	2229.47	1880.9
WBGene00001830	1151.75	1622.96	1161.72	1466.77	3429.03	1989.87	1339.61	942.733	2036.01	1924.53	1494.97	1038.72	1843.86	1629.24
WBGene00001831	2567.35	3799.71	3091.2	4429.13	8216.61	5599.46	3864.8	2507.21	4446.65	4566.8	3756.61	3248.53	4225.07	3950.39
WBGene00001832	2015.54	2868.96	2300.32	2808.05	6335.61	3426.41	2282.5	1709.35	2204.29	1780.65	1922.35	1129.49	1677.56	1645.98
WBGene00001833	683.823	903.561	732.534	897.963	2248.85	1328.43	891.939	651.671	742.461	702.056	734.063	416.229	803.172	805.445
WBGene00001834	2274.78	3656.36	2962.18	3816.5	8359.7	4655.91	3185.11	2271.38	3962.2	3744.47	3022.66	2241.77	3400.04	3183.81
WBGene00001835	421.703	662.543	472.393	627.247	1439.66	856.437	614.84	411.157	1168.79	1204.28	951.337	944.492	1103.34	1152.63
WBGene00001836	794.508	1160.71	929.381	1262.35	2533.21	1460.81	1066.21	684.323	1760.86	1726.67	1322.99	1344.51	1537.23	1511.11
WBGene00001837	169.656	215.939	390.482	370.085	556.436	430.108	264.993	223.76	154.539	128.396	228.454	152.999	156.398	148.706
WBGene00001838	586.347	865.446	646.002	984.703	2290.02	1047.34	708.318	466.401	648.801	522.003	604.271	443.071	837.364	570.9
WBGene00001839	21.3708	23.399	10.4548	6.06345	35.4098	35.5364	26.6008	14.3719	28.7233	30.2549	12.8721	12.1669	12.962	9.09171
WBGene00001840	6914	10692.8	8628.65	11120.2	21306	12181	8261.63	5734.09	13693.6	14588.3	12515.4	12748.2	13651.6	12814.4
WBGene00001841	7.06907	9.51488	65.0519	108.835	159.34	138.707	94.2992	42.6587	14.808	14.7025	353.48	293.769	55.8669	177.872
WBGene00001842	17.3164	52.8381	68.2718	82.4135	689.445	23.648	34.2726	65.885	69.0882	127.377	78.3479	64.8663	212.193	247.303
WBGene00001843	671.42	987.643	1195.58	1419.22	1872.57	1526.75	1145.3	726.75	1100.42	1200.28	2631.85	3055.11	1278.26	1239.07
WBGene00001844	198.439	286.139	342.775	324.029	500.59	379.168	246.068	160.327	291.775	281.861	260.778	233.396	222.145	172.83
WBGene00001851	1276.61	1735.13	2088.35	2012.14	2950.58	2319.12	1420.02	1112.13	1061.14	914.532	1656.64	1237.07	1253.41	792.946
WBGene00001852	98.7228	113.269	178.003	206.958	542.138	213.047	149.137	99.9058	182.191	188.559	327.14	392.542	1244.01	359.331
WBGene00001853	3852.82	5184.57	6218.35	6001.29	4672.67	5485.74	3369.83	2751.58	2259.91	2334.12	3459.11	2886.08	1372.77	1020.74
WBGene00001854	967.387	1461.39	1515.11	1101.12	2592.49	2029.78	1278.7	1175.5	399.656	462.967	284.746	361.104	708.706	565.877
WBGene00001855	12471	17749.3	13325.9	21142.8	42060.9	23030.8	15051.4	11088	10963.3	8853.63	10849.4	7079.02	9011.37	11010.4
WBGene00001856	12472.1	18295.5	12557.6	18940.2	30574.6	22317.1	14775.2	11024.5	13075.6	10992.5	11845.1	7501.65	10528	9923.43
WBGene00001857	44.2001	22.2777	47.4264	43.4742	88.7272	86.6935	36.2814	28.935	15.8342	13.7113	21.2278	14.9811	31.7052	21.5294
WBGene00001858	438.514	390.098	10595.8	6488.02	2015.32	116.012	204.726	107.223	361.931	710.31	2020.26	6445.15	828.075	1297.56
WBGene00001859	17.585	32.4512	7.66082	14.1026	26.5015	30.8767	21.4646	18.6993	43.1156	48.5506	22.3705	33.6925	54.0605	25.1869
WBGene00001860	1452.42	2039.55	1754.29	2023.64	4465.27	2345.76	1659.23	1177.29	2580.6	2453.01	2222.53	1565.81	2115.94	2116.36
WBGene00001862	1511.94	2395.03	1778.29	2463.48	3973.95	2474.65	1727.1	1145.78	4685.97	4382.59	3871.58	3965.38	3603.84	3594.62
WBGene00001863	73.3172	126.156	178.408	122.922	209.237	343.698	185.2	126.39	31.1378	20.9538	69.1754	66.2813	13.476	21.2451
WBGene00001864	333.324	656.842	622.372	662.154	1445.13	811.708	553.252	381.077	886.891	960.363	1021.93	1096.46	1084.16	1136.43
WBGene00001865	667.509	946.143	711.18	1020.35	1876.66	1069.29	711.379	502.456	995.437	744.869	787.115	483.45	743.196	659.714
WBGene00001867	536.075	948.461	730.326	804.526	1527.27	893.624	659.802	435.808	1869.87	1931.37	1686.26	1733.44	1844.19	1561.15
WBGene00001869	1176.18	1742.56	1310.53	1665.54	3557.14	1961.67	1485.47	958.743	2692.23	2744.03	2048.75	1885.75	2136.46	2255.97
WBGene00001872	294.228	392.364	364.416	459.302	861.268	433.983	317.716	230.638	691.718	726.065	744.194	674.354	771.55	640.548
WBGene00001874	1027.6	1579.35	1228.63	1594.35	3334.07	1755.8	1209.44	859.067	1981.23	1969.14	1808.59	1430.18	1814.99	1765.82
WBGene00001875	94.9501	46.6377	55.4683	58.516	70.0019	35.6922	461.479	452.702	4.93752	17.3759	43.4188	45.6495	83.474	36.5073
WBGene00001876	104.981	146.689	46.1393	35.1699	84.3962	85.3233	496.999	603.597	50.5965	36.8518	33.1533	21.5137	29.486	53.5689
WBGene00001877	163.46	182.593	167.787	102.557	203.046	123.582	580.011	652.996	93.6331	136.928	195.182	199.653	94.1013	55.0887
WBGene00001878	76.1491	58.9167	78.0775	29.9021	80.1718	22.5407	451.453	555.343	29.773	39.1218	31.2206	14.5051	13.394	16.9644
WBGene00001879	115.449	120.72	118.777	45.0125	125.188	170.202	672.335	786.629	40.2776	57.0717	31.3172	71.8186	35.7526	50.2558
WBGene00001880	95.908	103.971	107.225	65.4641	64.7357	237.464	600.043	617.637	58.112	69.8128	20.1288	26.3557	19.5746	21.6614
WBGene00001881	76.7513	40.7223	53.3861	27.9349	67.9172	41.5515	234.976	179.622	46.6194	53.4972	15.2902	43.098	14.8595	12.5118
WBGene00001882	61.8712	87.7042	23.2982	12.1827	60.5457	45.4549	205.387	270.513	32.3605	54.878	23.5335	7.50725	7.66693	12.6432
WBGene00001883	0	0	0	0.835956	0	0	0	0	0	0	0	0	0	0
WBGene00001884	231.984	224.137	199.991	206.386	61.1785	129.685	445.427	519.568	57.8879	64.2134	238.64	236.823	51.8463	7.87432
WBGene00001885	401.975	360.691	621.174	744.56	241.621	313.714	1715.77	2134.41	135.89	99.6472	434.271	392.487	293.492	32.5236
WBGene00001886	427.392	283.778	276.25	269.257	123.934	268.389	1191.39	1282.4	45.4653	50.2273	279.143	169.091	183.667	59.7633
WBGene00001887	0	0	0	0.835956	0	0	0	0	0	0	0	0	0	0
WBGene00001888	231.984	224.137	199.991	206.386	61.1785	129.685	445.427	519.568	57.8879	64.2134	238.64	236.823	51.8463	7.87432
WBGene00001889	98.3179	113.139	158.207	0	5.23045e-05	82.6203	373.446	226.104	0	31.1396	132.561	133.722	52.8923	18.6887
WBGene00001890	122.944	261.402	388.393	255.385	176.205	113.027	1311.23	1362.66	83.0603	0	98.6104	249.014	344.252	0.230302
WBGene00001891	73.5441	135.384	81.8927	8.03635	42.5545	62.9887	760.265	877.057	28.41	33.9677	20.0805	41.175	17.3559	22.7555
WBGene00001892	139.983	80.5114	34.1637	35.0831	8.4308	78.4856	740.247	631.17	21.9418	50.6539	20.127	51.7767	19.8019	0
WBGene00001893	76.0351	54.4416	80.9565	74.9341	55.1823	73.1651	187.12	266.832	21.7494	20.0859	97.3323	84.7724	18.3214	22.1929
WBGene00001894	0	0	0	0	0	0.0400976	0	0	0	0	4.18e-06	0	0	0
WBGene00001895	76.0351	54.4416	80.9565	74.9341	55.1823	73.1651	187.12	266.832	21.7494	20.0859	97.3323	84.7724	18.3214	22.1929
WBGene00001896	0	0	0	0	0	0.0400976	0	0	0	0	4.18e-06	0	0	0
WBGene00001898	3870.7	5264.51	9120.53	6580.93	10014.2	7870.23	5134.48	4564.76	1121.68	1233.91	956.323	1525.24	1513.4	1160.79
WBGene00001899	282.109	288.935	485.022	466.808	154.794	203.414	909.609	1042.06	118.89	151.556	439.124	532.768	97.7717	33.4283
WBGene00001900	231.984	224.137	199.991	206.386	61.1785	129.685	445.427	519.568	57.8879	64.2134	238.64	236.823	51.8463	7.87432
WBGene00001901	138.922	40.7981	55.1755	55.6926	35.5549	96.2518	487.786	866.177	16.0269	13.9731	27.7159	0.0400439	0	0
WBGene00001902	114.163	92.5038	24.5924	29.6866	31.7111	35.8357	476.135	626.525	10.0194	8.27178	22.1537	15.9148	33.8526	8.05642
WBGene00001903	112.741	59.8972	34.508	14.011	23.6376	29.2457	215.59	364.612	23.8068	18.8736	0	1.85374	15.0265	10.8357
WBGene00001904	13.6565	18.5023	2.34445	0	11.8372	9.90813	73.9507	51.2177	6.22146	8.41121	4.20177	8.72244	6.10124	4.04053
WBGene00001905	73.4953	89.0274	27.4742	16.1244	35.4609	54.5839	147.827	177.228	86.9253	82.4085	3.08097	25.4533	14.7079	17.6834
WBGene00001906	182.123	208.884	141.616	134.867	228.859	241.545	396.551	544.526	219.536	149.294	35.7731	44.704	109.809	45.9871
WBGene00001907	13.6565	18.5023	2.34445	0	11.8372	9.90813	73.9507	51.2177	6.22146	8.41121	4.20177	8.72244	6.10124	4.04053
WBGene00001908	112.741	59.8972	34.508	14.011	23.6376	29.2457	215.59	364.612	23.8068	18.8736	0	1.85374	15.0265	10.8357
WBGene00001909	2287.57	2933.31	6072.96	6529.37	6103.9	5546.85	3455.02	2277.25	3004.48	3240.67	7595.41	9618.02	3054.45	3128.33
WBGene00001910	971.203	1332.01	948.407	957.847	1915.34	2727.04	1710.99	1359.34	1752.37	2148.29	963.243	1646.04	1189.8	1024.26
WBGene00001911	1660.82	2566.58	5436.77	5684.18	3264.95	6209.31	4079.65	2655.78	4099.64	4282.63	12537.4	15957.4	3110.61	2925.27
WBGene00001912	91.9703	156.752	210.609	194.675	1217.78	443.616	362.017	367.776	222.51	186.381	602.099	736.284	553.052	1417.54
WBGene00001913	0	0	0	0	0	0	0	0	0	0	0	0	0	0
WBGene00001914	129.156	171.886	147.105	147.964	939.407	361.238	364.866	388.656	138.559	115.212	176.881	260.064	247	452.151
WBGene00001915	1021.02	1779.64	4557.49	4314.86	5864.97	4145.86	2598.73	1941.72	1495.98	1756.77	5841.74	8097.84	3429.57	3890.6
WBGene00001916	0	0	0	0	0	0	0	6.30331	5.14517	0	0	0	9.73961	0
WBGene00001917	427.392	283.778	276.25	269.257	123.934	268.389	1191.39	1282.4	45.4653	50.2273	279.143	169.091	183.667	59.7633
WBGene00001918	98.3179	113.139	158.207	0	5.23045e-05	82.6203	373.446	226.104	0	31.1396	132.561	133.722	52.8923	18.6887
WBGene00001919	2363.88	1616.86	832.346	523.167	211.696	838.793	8418.92	10597	441.908	365.741	237.588	137.501	35.1993	22.499
WBGene00001920	1785.48	1394.63	724.099	530.989	276.799	698.311	5912.09	6322.02	519.329	490.648	321.75	275.409	207.539	60.811
WBGene00001921	12.4071	12.241	37.8864	11.6427	36.8947	0	12.723	12.6781	47.8092	65.7735	24.2779	0	0	0
WBGene00001922	1118.35	1343.85	629.01	551.695	648.611	1151.29	5165.65	6029.65	516.88	523.635	148.888	195.701	116.746	150.032
WBGene00001923	138.922	40.7981	55.1755	55.6926	35.5549	96.2518	487.786	866.177	16.0269	13.9731	27.7159	0.0400439	0	0
WBGene00001924	114.163	92.5038	24.5924	29.6866	31.7111	35.8357	476.135	626.525	10.0194	8.27178	22.1537	15.9148	33.8526	8.05642
WBGene00001925	76.0351	54.4416	80.9565	74.9341	55.1823	73.1651	187.12	266.832	21.7494	20.0859	97.3323	84.7724	18.3214	22.1929
WBGene00001926	0	0	0	0	0	0.0400976	0	0	0	0	4.18e-06	0	0	0
WBGene00001927	76.0351	54.4416	80.9565	74.9341	55.1823	73.1651	187.12	266.832	21.7494	20.0859	97.3323	84.7724	18.3214	22.1929
WBGene00001928	305.966	242.236	166.655	197.46	145.107	195.983	1187.46	1543.88	50.0061	68.4615	165.854	176.947	67.5551	45.7529
WBGene00001929	31.1842	169.437	33.4103	96.2686	54.0161	213.459	139.866	114.029	198.832	166.025	45.6295	84.4853	86.1969	24.3398
WBGene00001930	1785.48	1394.63	724.099	530.989	276.799	698.311	5912.09	6322.02	519.329	490.648	321.75	275.409	207.539	60.811
WBGene00001931	136.12	120.452	145.333	97.2183	29.9247	55.3039	85.3917	14.1222	224.075	128.312	13.8948	0	0	2.7207
WBGene00001932	1116.07	1085.4	935.513	15.3826	697.016	1226.1	3940.15	5240.09	532.084	298.622	343.912	70.1079	208.957	223.17
WBGene00001933	649.111	587.434	416.479	458.408	179.324	973.883	3368.09	3891.61	333.367	303.342	222.921	169.002	60.4874	33.0689
WBGene00001934	911.598	993.645	759.206	865.887	577.555	1013.58	3102.18	2923.24	977.938	1089.85	786.477	893.897	493.025	123.351
WBGene00001935	616.457	658.374	296.35	354.654	237.11	716.888	1931.93	1883.42	570.131	499.967	269.525	314.525	100.045	171.606
WBGene00001936	1241.55	1100.68	449.496	502.988	487.319	974.869	4773.85	5459.74	464.406	518.559	278.682	162.173	152.777	153.082
WBGene00001937	772.474	702.213	352.899	314.622	177.654	553.915	2500.62	2573.87	269.321	436.703	168.52	171.019	36.8342	24.0987
WBGene00001938	1642.95	1564.07	563.35	542.731	288.033	827.394	5915.54	6906.19	485.729	667.225	294.512	293.282	111.59	76.5088
WBGene00001939	3273.47	2458.02	1013.61	948.858	758.842	1882.17	12406.3	14210.3	627.549	669.673	427.214	309.487	253.997	163.929
WBGene00001940	1948.7	1484.47	348.962	1230.97	294.264	1162.68	7257.01	7854.8	453.725	574.443	205.455	235.413	142.368	105.398
WBGene00001941	582.444	692.435	156.647	179.799	143.556	334.929	1756.04	2187.56	631.912	678.506	171.11	182.04	58.632	57.76
WBGene00001942	1144.14	1821.66	922.18	1371.52	2163.1	2107.36	1784.88	1419.95	2106.81	1994.43	1111.45	922.967	1281.55	1048.9
WBGene00001943	3.198	0	6.54982	12.5379	30.3956	24.588	9.83419	3.20255	11.5777	14.6398	5.74632	17.1467	22.0255	20.1446
WBGene00001944	411.248	681.427	44.62	21.3703	923.877	436.929	282.224	259.624	913.55	843.977	21.7321	45.5508	225.381	265.463
WBGene00001945	892.664	1143.4	3056.89	3050.6	4109.7	2298.77	1319.38	1053.92	968.749	1047.38	2854.59	4086.68	3073.13	1693.21
WBGene00001946	8348.07	11662.9	14375.9	17158	43587.9	23073.3	15285.2	11417.8	9948.98	9726.65	11994.7	10468.4	19336.7	15629.9
WBGene00001947	0	50.9043	18.4038	99.3517	124.479	53.1386	45.2195	31.3207	45.3995	33.2729	58.9889	140.357	218.207	139.873
WBGene00001948	65.0872	99.2207	311.44	232.283	226.037	75.1991	42.534	24.6203	60.9734	65.6236	130.895	234.35	78.1078	64.7358
WBGene00001949	340.174	547.733	693.048	627.869	1567.67	1400.51	876.46	724.387	429.056	480.727	235.351	316.851	504.134	543.357
WBGene00001950	111.909	136.206	288.241	229.904	413.506	269.6	181.481	154.405	89.5812	125.233	76.154	172.832	102.94	109.491
WBGene00001951	4.17025	10.4956	44.7333	18.47	33.0404	36.3375	19.2538	4.20114	9.3201	12.8757	30.8294	29.7649	22.8074	16.5797
WBGene00001952	2.85554	15.703	59.6453	53.5828	30.1436	23.2736	2.92873	7.22029	8.82171	23.3229	23.0889	77.2083	17.743	7.45864
WBGene00001953	49.1012	22.3239	153.185	151.918	121.93	48.1888	32.7483	19.7419	39.7235	50.5116	114.469	187.641	110.404	82.9984
WBGene00001954	1.80552	0	33.1637	24.9147	5.72022	5.89394	3.70433	0	8.02708	6.3026	42.0073	76.8554	12.0731	11.0973
WBGene00001955	318.354	379.465	643.437	964.847	1445.84	1067.77	667.679	425.28	340.019	248.028	961.636	765.329	881.016	393.894
WBGene00001956	11.2001	5.6772	2.86769	8.23494	20.7103	12.2266	5.74584	0	32.8584	20.288	19.9091	17.0518	23.9239	22.5567
WBGene00001957	8.48254	0	39.0011	41.7357	11.2014	2.31005	8.70314	2.13588	0	1.87338	25.8494	105.236	48.2165	16.8721
WBGene00001958	57.4999	71.2724	197.629	134.053	214.581	110.579	43.2586	54.1188	75.1496	72.2438	24.8661	119.086	36.9437	53.9823
WBGene00001959	0	0	61.7709	85.1114	14.6327	5.0687	0	0	0	4.3633	38.4548	126.004	8.11799	0
WBGene00001960	76.6736	40.5151	172.848	180.125	188.022	16.7482	31.4675	18.4287	55.483	56.0443	74.2055	272.209	94.8923	63.4685
WBGene00001961	0	0	13.3182	38.3143	5.5005	11.3577	0	5.22738	9.62268	8.32918	16.5643	59.5005	13.2933	9.28996
WBGene00001962	0	0	22.1266	10.5995	14.2746	0	0	0	9.74124	14.6347	7.18123	73.8967	4.60729	9.65976
WBGene00001963	21.7668	46.6983	42.7939	41.4309	101.771	32.1161	25.5157	14.1417	129.318	120.906	138.203	151.286	188.619	109.958
WBGene00001964	1.54034	0	0	0	0	1.67456	1.57992	4.67056	0	5.58166	1.31592	1.14379	2.55899	2.68897
WBGene00001965	1.63112	0	0	0	0	1.77381	0	4.94313	1.44543	1.41364	1.39768	1.21356	0	0
WBGene00001966	0	3.43362	0	0	1.21157	0	0	0	5.03958	6.64287	0	0	0	0
WBGene00001967	0	0.893032	0.907958	0	7.51771	2.90459	4.86847	0.8981	0	0	0.766288	0	5.45112	0.780882
WBGene00001968	1.77972	0.893032	0.907958	0	0	2.90459	2.43423	0.8981	3.16336	0	0.766288	0	10.9022	0.780882
WBGene00001971	20303.1	31032.8	28062.9	31524.8	61390.5	34930.2	23432.9	16671.3	24268.8	22045.6	22807.3	15934.7	21910.3	21560.6
WBGene00001972	1423.47	2110.66	2639.6	2818.3	4850.29	3221.11	2198.5	1495.35	2632.23	2918.5	2972.52	3353.1	2861.21	2735.49
WBGene00001973	1837.14	2659.16	2019.45	2364.06	5152.12	2891.7	2208.48	1423.53	4425.02	4385.02	3749.85	3565.82	4227.47	3904.31
WBGene00001974	1342.48	2169.04	1925.87	1963.5	5301.83	4009.74	2868.61	1778.45	3107.95	3094.46	2667.84	2634.41	3541.63	3461.08
WBGene00001975	1373.4	2199.97	1881.28	2293.74	4387.24	2656.74	1812.53	1175.18	4398.21	4899.01	4359.14	5261.03	4851.75	4135.76
WBGene00001976	1035.46	1400.79	3778.2	3313.38	6809.64	4128.15	2383.09	2011.76	1144.88	1685.26	1923.3	4865.4	2761.83	2600.55
WBGene00001977	9468.62	13808.1	10333.4	15523.8	27210.2	16081.3	9702.94	7470.32	8325.74	6698.06	8745.5	6067.59	6639.86	7219.05
WBGene00001978	766.309	1106.27	1267.4	1316.64	2493.92	1295.37	930.034	700.967	1450.45	1518.81	1422.35	1214.72	1381.78	1333.05
WBGene00001979	1231.08	1876.05	1686.78	2067.81	3930.31	2278.05	1518.65	1126.16	1711.94	1581.85	1365.76	991.927	1569.29	1363.31
WBGene00001980	922.602	1216.9	1557.19	1660.83	3131	2040.44	1254.36	897.634	414.957	278.412	495.636	290.847	430.286	489.077
WBGene00001981	52.597	106.513	91.6536	101.179	251.3	166.936	140.539	53.2111	83.0073	95.0376	50.584	102.437	105.39	119.191
WBGene00001983	1089.71	1738.05	1304.23	1485.5	2897.32	1615.83	1131.1	728.966	2087.03	2115.75	2193.69	1845.68	1885.05	1446
WBGene00001984	10.287	15.3162	126.49	136.72	32.5726	28.3902	37.8761	24.0506	31.0993	38.4364	183.688	362.823	47.6012	39.0617
WBGene00001985	531.807	805.487	733.476	1028	2057.45	1169.36	903.731	598.167	1317.78	1316.06	1174.28	1151.34	1598.74	1355.29
WBGene00001986	35.4639	72.066	202.216	154.735	119.566	110.89	63.0923	46.1888	81.5946	90.8468	195.33	283.418	86.2385	92.6653
WBGene00001987	11.4099	8.35712	108.372	69.8715	60.4171	73.333	34.1636	35.0913	7.38291	4.44318	42.7114	61.7563	29.1857	26.7311
WBGene00001988	4.6252	11.6674	111.117	56.8291	14.66	15.1235	18.9838	9.30615	10.372	12.3464	89.1424	82.0478	21.5178	6.1571
WBGene00001989	18.1199	18.1329	139.33	89.4382	51.0684	50.4217	32.8359	13.7382	24.0291	20.8387	101.123	231.613	61.3825	40.1515
WBGene00001990	5.86277	15.7172	83.8068	92.3869	55.7319	25.531	14.0343	7.88112	8.71365	8.57809	88.004	200.582	99.9915	41.3157
WBGene00001991	35.528	67.6209	166.05	217.41	150.089	124.144	72.8946	43.3824	121.527	147.243	353.635	683.796	236.365	152.913
WBGene00001992	7.2933	9.82243	22.3784	45.3751	12.8443	39.7622	14.9668	12.2201	19.659	28.2442	55.5677	79.0823	20.6201	19.4573
WBGene00001993	2489.97	3932.21	3929.62	4459.39	3171.65	4962.09	3059.25	2232.47	4657.51	4670.69	7656.96	9188.05	1175.93	2602.07
WBGene00001994	194.124	246.936	438.234	399.095	650.739	529.691	324.682	246.889	105.476	70.1193	194.05	107.2	131.29	139.53
WBGene00001995	217.328	237.784	289.594	291.099	634.258	480.987	320.04	194.54	230.75	260.189	267.992	310.156	273.443	233.116
WBGene00001996	3077.9	4414.47	3426.69	4133.99	7699.63	4632.81	3425.96	2153.94	6400.1	6513.33	4951.14	5492.49	5024.5	4947.88
WBGene00001997	301.574	419.236	351.602	419.346	799.81	507.933	340.093	243.281	770.552	650.992	617.36	468.13	510.457	567.021
WBGene00001998	571.033	957.145	680.285	948.767	1878.37	1093.12	773.939	545.431	1233.44	1168.15	1043.05	916.22	1185.41	1031.33
WBGene00001999	6592.94	8834.38	8316.2	10655.7	22116.1	12473.5	8200.64	6016.12	7840.6	6999.59	8746.82	6446.32	8559.99	8658.93
WBGene00002000	4022.67	5707.83	4726.19	6004.41	10895.8	5922.59	3739.85	2795.45	5135.4	4256.66	4317.25	2905.38	3815.94	3757.67
WBGene00002001	1370.85	2282.13	1548.18	1983.57	3347.5	2245.76	1511.62	1010.52	3528.38	3688.61	2829.82	2846.46	2559.32	2229.73
WBGene00002002	1968.78	3096.73	3066.5	3796.71	6743.14	4566.47	3078.43	2177.6	3865.44	4073.21	4360.96	5134.13	4207.04	4057.03
WBGene00002003	539.281	791.443	713.686	864.713	1858.69	1216.49	867.598	588.335	1234.67	1250.69	1054.64	1021.53	1202.97	1167.54
WBGene00002004	865.131	1209.19	1029.12	1282.19	2448.3	1587.14	1113.54	720.803	1483.6	1350.39	1190.36	1076.94	1210.72	1163.78
WBGene00002005	53741.7	78862.1	60948.3	78204.9	109577	61463.3	39857.8	30805.5	51555.8	38678.9	45549.7	25781.2	29499.2	29874.3
WBGene00002006	10.3147	32.4318	15.0074	11.6394	40.4399	32.0274	19.6398	19.374	7.81137	10.1516	3.76743	3.27546	18.3277	10.2752
WBGene00002007	6278.1	8816.34	10675.2	10403.2	17683.5	15757.5	9685.87	7366.81	4710.48	3681.58	6134.12	4012.73	3640.45	4027.01
WBGene00002008	4675.48	6905.95	6248.62	7593.54	13325.7	10650.6	6919.52	4864.77	7076.5	6885.18	7188.58	5603.81	5558.03	6353.94
WBGene00002010	8674.99	12499.7	6951.28	8972.34	13233.1	8100.39	5340.48	3801.81	12043	8835.7	8386.24	5580.4	4637.75	4656.84
WBGene00002011	577.749	972.586	2581.03	1582.49	1105.27	1498.67	832.992	582.18	648.53	566.711	692.656	1081.97	361.188	443.972
WBGene00002012	161.836	277.832	237.808	268.216	408.588	180.499	159.958	83.5617	394.387	315.517	343.762	433.411	587.952	243.501
WBGene00002013	39.8864	164.811	46.8344	54.9228	144.122	75.1523	46.7083	33.7338	206.677	207.139	106.958	214.756	506.661	99.1304
WBGene00002015	0	0	0	0	0	0	0	0	0	0	0	0	0	0
WBGene00002016	94.5972	128.036	514.189	444.522	185.263	259.014	170.458	164.807	18.6245	20.5252	462.835	658.27	288.804	184.445
WBGene00002017	946.299	1328.07	4590.8	4471.89	1433.79	1736.64	1032.34	830.374	308.486	343.743	10617.5	13103.4	1260.23	1900.12
WBGene00002018	114.421	79.4267	568.933	509.313	197.414	371.236	149.127	110.872	33.5322	18.3108	410.278	717.814	297.178	194.67
WBGene00002019	490.479	668.025	2382.7	2250.37	915.285	1055.29	599.311	464.251	231.399	244.714	6370	8181.45	970.219	1332.05
WBGene00002020	490.479	668.025	2382.7	2250.37	915.285	1055.29	599.311	464.251	231.399	244.714	6370	8181.45	970.219	1332.05
WBGene00002021	740.696	1149.79	1878.43	2013.98	872.47	1824.3	1007.23	845.535	1815.02	1611.05	5489.15	6474.42	1494.65	1207.03
WBGene00002023	2125.39	2875.6	3966.26	4453.54	5837.57	4770.28	2827.81	2227.89	2064.53	2077.07	5399.13	5617.73	2633.92	2532.71
WBGene00002024	1298.02	1863.46	3788.27	5154	3132	2803.82	1813.08	1323.76	1899.85	1927.75	11880.4	12156.2	2733.07	3323.3
WBGene00002025	5756.86	7664.47	5718	7665.37	8607.34	5032.06	3619.88	2580.47	6840.27	4486.31	5134.04	3089.82	1880.11	2747.73
WBGene00002026	82.8621	113.034	179.358	153.074	85.1861	89.7658	45.9459	35.5098	4.97268	6.92253	34.4527	36.7362	49.8904	34.2474
WBGene00002027	2259.02	3311.11	2648.7	3226.93	6512.48	3932.24	2635.25	1907.93	3599.85	3211.89	3207.4	2032.64	2839.38	2591.71
WBGene00002028	289.465	460.019	431.014	497.022	964.7	687.64	480.356	348.231	869.725	870.582	687.283	656.299	797.151	842.294
WBGene00002029	123.234	180.802	141.018	162.527	297.883	352.234	251.032	165.699	286.194	305.602	217.874	270.933	229.313	280.41
WBGene00002030	7.66583	15.3051	55.9436	34.0955	48.5453	38.8557	23.5852	15.5207	23.6136	29.4843	75.7442	191.514	33.7531	31.0432
WBGene00002031	104.394	186.083	185.066	181.174	381.367	370.556	282.193	177.746	293.782	303.327	265.996	347.323	340.034	344.217
WBGene00002032	1400.65	2285.5	1787.15	2470.66	3958.26	2349.81	1681.59	1158.27	3371.97	3421.91	3396.67	3480.45	2807.58	2690.61
WBGene00002033	987.803	1561.11	1237.09	1751.73	3392.6	2197.79	1502.87	972.831	2228.7	2162.06	2067.97	2194.94	2393.43	2076.91
WBGene00002034	980.915	1496.64	1115.47	1530.96	2475.09	1462.47	996.671	686.192	1756.94	1496.3	1720.86	1204.66	1489.5	1219.56
WBGene00002035	531.981	818.616	829.292	977.019	1807.67	1132.86	803.276	539.657	1102.96	1102.16	1144.49	882.233	976.382	958.206
WBGene00002036	769.724	1242.33	1396.89	1746.32	3544.73	1727.17	1105.85	793.357	1543.16	1542.82	1550.49	1250.18	1629.36	1403.54
WBGene00002037	137.975	186.462	457.803	331.048	273.905	224.762	156.59	112.031	135.938	142.783	333.965	276.938	111.185	115.487
WBGene00002038	313.867	452.923	835.327	801.975	880.567	779.673	479.509	338.624	470.161	487.92	1215.08	1152.1	595.91	500.264
WBGene00002039	38.8457	45.5026	242.083	155.872	96.4183	44.5409	31.2494	25.2389	38.6621	47.142	96.0688	110.944	41.7124	35.9038
WBGene00002040	71.8808	86.7382	106.2	98.538	195.536	146.387	77.2917	66.7028	32.4581	30.3546	61.4483	48.483	37.4601	44.9428
WBGene00002041	119.945	163.39	223.778	197.851	274.872	250.78	186.787	115.534	290.329	308.889	582.073	544.499	397.587	259.072
WBGene00002042	400.195	538.062	498.134	731.513	1145.72	747.254	591.499	398.436	1325.6	1421.3	1347.1	1361.55	1456.47	1304.86
WBGene00002043	659.735	1033.2	1112.73	1286.04	2374.52	1498.31	992.567	686.201	1585.49	1508.93	1749.86	1638.09	1478.19	1343.21
WBGene00002044	550.459	811.193	1014.03	1103.52	1484.51	1359.25	927.377	620.537	892.063	844.075	1373.36	1206.7	642.916	724.024
WBGene00002045	33306.8	52449.4	38357.2	47426.2	61781.4	35150.1	24510.9	17020.9	57216.9	62817.8	57922.2	61679.2	35972.3	36589.1
WBGene00002046	2096.43	3318.03	2389.95	2974.61	4285.1	3434.77	2245.92	1536.67	4984.55	5103.86	4457.28	4927.19	3976.5	3650.57
WBGene00002047	1924.44	2975.62	2453.14	3248.73	7716.37	4670.48	3104.63	2241.68	2334.54	1626.68	1668.49	1072.94	2490.6	1962.63
WBGene00002048	115.637	147.464	540.511	379.266	389.587	402.276	243.272	175.503	72.5334	67.601	229.867	196.571	83.782	51.7906
WBGene00002050	712.109	986.437	1690.02	1719.33	1794.12	1254.03	751.866	605.96	840.421	781.856	2397.69	2234.38	1049.53	1191.51
WBGene00002051	42.5394	37.2865	514.807	347.326	147.813	7.09418	3.35287	1.11027	29.3806	65.678	91.0955	280.652	31.8581	47.0275
WBGene00002052	482.539	669.031	1933.19	2359.75	1746.33	697.781	433.66	313.445	747.858	827.567	5590.57	5691.87	2308.46	1820.95
WBGene00002053	1769.69	2495.09	5724.01	6489.91	5071.61	4599.59	2682.78	2086.74	2189.01	2151.75	10336.4	10171.1	2759.62	3512.59
WBGene00002054	1708.15	2282.03	3847.98	3398.37	4136.03	2311.11	1415.01	1019.22	2032.69	1679.37	4167.02	3597.07	2876.27	1397.05
WBGene00002055	961.053	1254.83	447.485	425.793	738.455	941.424	592.789	413.679	828.95	577.672	546.259	415.165	129.105	310.307
WBGene00002056	1302.59	1733.08	2763.83	2819.24	4376.96	2495.52	1460.51	1131.66	1252.44	957.297	3135.51	2305.41	2196.93	1326.72
WBGene00002057	74.4368	98.8979	318.936	290.917	221.83	135.028	96.5447	63.8547	138.545	128.485	359.781	479.49	139.432	156.56
WBGene00002058	303.72	413.159	641.128	556.901	484.046	358.765	261.631	182.995	503.451	521.968	1166.31	1115	314.77	334.203
WBGene00002059	7949.05	12043.9	10099.9	13820.1	19435.8	9719.81	6853.7	4447.6	14901.5	15623.3	16510.3	17377.9	13590.6	11969.3
WBGene00002060	810.234	1220.77	1809.68	1893.94	2994.12	2633.54	1637.9	1216.31	1426.59	1488.92	2313.08	2636.36	1281.63	1463.42
WBGene00002061	7902.47	12278.8	8542.01	11853.4	19370.5	9018.57	6200.92	4441.01	13689	12088.5	10632.6	7807.43	11073.9	9038.84
WBGene00002062	178.688	261.524	451.511	408.848	518.355	416.818	238.402	157.194	354.084	452.582	485.096	907.684	320.335	369.545
WBGene00002063	488.549	788.115	594.552	681.266	1420.18	912.337	594.108	358.606	893.578	845.523	718.262	690.834	712.35	657.923
WBGene00002064	39682.8	63627.5	50246.6	66861.5	99013.9	42314.4	29239.8	20714.9	79207.9	85424.9	82420	92201.8	71816	61378
WBGene00002065	5604.19	8089.4	9727.33	10968.6	14392.1	8199.84	4994.31	3966.8	6438.94	4902.44	10961.9	10960	9924.67	4913.9
WBGene00002066	2987.26	4046.35	3670.08	4520.62	8144.51	4433.36	2890.11	2081.16	3391.27	2700.6	3812.73	2133.76	2424.29	2482.53
WBGene00002067	64.54	82.387	361.281	196.372	66.2981	44.6406	23.9029	16.1017	71.3729	64.397	222.223	335.145	51.5616	52.1195
WBGene00002068	4606.67	7021.71	3958.05	5473.83	13392.8	8023.71	5395.19	3857.08	9309.28	8246.32	5306.38	3796.97	8466.15	7298.65
WBGene00002069	30.6843	38.3937	162.874	120.715	113.542	119.558	59.0497	34.4866	36.9019	38.4599	116.615	229.329	201.851	53.7734
WBGene00002070	2157.16	3393.49	3050.52	3502.99	6142.54	4339.96	2953.7	2041.29	3840.28	3443.46	3496.39	2532.14	2652.56	2912.5
WBGene00002071	666.037	951.233	1093.08	1314.42	1974.26	1776.19	1174.46	867.99	1174.11	1156.83	1535.38	1655.9	830.08	1147.43
WBGene00002072	1152.53	1742.67	1484.93	1876.76	3831.53	2491.49	1904	1175.01	3210.5	3261.36	2836.54	2880.18	3316.56	3109.85
WBGene00002073	7165.57	10944.7	7096.57	10011.3	20091.2	11126	7437.25	5173.68	13326.8	11305.1	7661.21	4676.81	8710.95	8116.93
WBGene00002074	2810.18	4142.65	3140.89	4376.7	7319.06	4540.69	2884.01	2112.8	3549.19	2725.64	3214.3	1859.49	2235.44	2230.22
WBGene00002075	857.846	1257.52	797.102	1080.21	2017.39	1371.63	969.414	693.006	1269.14	970.271	745.094	530.747	738.612	748.915
WBGene00002076	1533.29	2297.45	1715.12	2388.89	4531.22	2367.14	1559.53	1132.98	2425.5	2068.98	1938.6	1333.97	2071.8	1923.87
WBGene00002077	5791.08	8473.96	5129.5	7086.02	11275.4	6040.75	3720.37	2829.08	3083.71	2437.01	3652.43	1669.57	1357.16	2006.34
WBGene00002078	2461.67	3664.76	2989.26	3808.54	8608.97	5224.88	3302.82	2420.77	2627.08	2158.78	2765.56	1553.99	2456.13	2654.02
WBGene00002079	2355.32	3232.06	2303.29	3591.14	7070.62	4034.19	2501.85	1895.86	1859.73	1353.18	1629.82	889.009	1439.22	1511.89
WBGene00002080	653.587	1012.82	733.657	920.988	1558.53	898.454	635.96	464.383	1354.43	1301.06	1132.26	916.451	896.386	784.331
WBGene00002081	213.434	319.091	536.324	459.985	691.771	513.802	336.706	261.643	365.003	388.849	509.937	715.02	355.605	331.729
WBGene00002083	9805.04	15021.8	11553.8	14421.9	17617.5	12125.5	7954	5549.73	11196.8	12272.5	14076.2	9386.64	4907.94	7701.61
WBGene00002084	0	20.4631	108.975	117.897	31.533	46.1454	33.8595	14.2964	9.73966	10.8733	40.3294	126.148	20.9073	10.9842
WBGene00002085	36.2464	34.0495	148.381	55.9063	87.5494	28.2455	39.8467	41.6051	23.3108	48.8893	48.0219	147.259	61.6995	30.0296
WBGene00002086	14.6881	35.9154	38.587	55.7562	77.5826	63.9953	32.2928	12.6821	54.4066	27.7798	224.568	186.077	162.477	96.4274
WBGene00002087	16.6123	19.1691	60.6677	51.3037	65.1958	54.3305	48.7046	7.15988	34.0931	23.2824	89.5547	152.472	88.4538	40.0506
WBGene00002088	33.4469	44.9635	13.6728	35.0871	63.609	97.195	52.6218	62.8418	33.9551	25.7121	23.3804	18.482	67.7665	21.7317
WBGene00002089	10.6324	24.2191	46.2585	59.9849	33.7093	147.93	76.3673	53.3716	16.7626	7.18836	51.7495	92.8551	15.8528	7.1242
WBGene00002090	19.0926	44.23	166.821	184.921	473.513	607.187	459.94	250.956	86.975	49.7377	663.066	499.336	629.939	213.415
WBGene00002091	0	0	0	0	19.9344	0	0	0	0	0	0	0	0	0
WBGene00002092	0	25.9642	10.3491	0	0	16.5639	0	0	18.318	0	0	3.93727	4.4424	0
WBGene00002093	4.35996	0	8.96478	29.6372	73.7406	28.6791	8.94382	0	35.7779	0	24.0949	61.0425	87.8662	63.4992
WBGene00002094	0	0	16.6407	0	0	0	0	0	0	0	31.0046	0	168.449	37.369
WBGene00002095	8.36818	43.3091	51.0128	7.99766	43.5818	55.3734	0	0	59.1207	104.121	79.233	91.6319	74.9145	68.8123
WBGene00002096	0	13.4003	0	0	0	0	0	0	10.8935	0	0	19.9967	0	0
WBGene00002097	0	7.24078	10.9162	3.46139	0	11.6301	10.9163	3.54091	9.66656	3.28181	0	35.5291	3.07314	0
WBGene00002098	0	0	0	0	0	0	0	0	0	0	4.86234	8.16244	0	0
WBGene00002099	0	0	11.5976	0	0	12.6818	0	0	0	0	0	0	0	0
WBGene00002100	118.005	153.038	172.417	204.522	399.021	402.252	229.29	138.758	178.454	128.876	367.096	472.572	317.06	198.274
WBGene00002101	29.2939	37.4244	93.9708	53.5891	89.013	60.0908	45.0894	36.5553	23.3177	37.3869	66.6534	172.396	50.9078	26.546
WBGene00002102	0	0	10.0975	9.50835	41.4593	37.7022	25.1787	19.4688	4.47333	9.32373	91.2214	111.316	909.033	175.017
WBGene00002103	0	0	0	0	3.9134	0	0	0	0	0	3.37159	2.86002	22.5347	0
WBGene00002104	0	0	0	0	0	0	0	0	0	0	0	9.18506	0	0
WBGene00002105	0	49.2774	55.0692	17.207	69.0073	78.6312	30.5286	29.3496	16.1669	34.2361	22.39	126.401	116.813	65.5624
WBGene00002106	28.5044	95.8903	36.389	6.82635	104.491	39.2057	7.27789	13.9715	57.388	102.473	53.8739	61.4082	121.372	91.627
WBGene00002107	21.9413	31.8739	38.5485	9.2013	33.1336	65.0525	41.8056	31.3782	0	5.73747	16.8879	21.6133	16.186	2.82269
WBGene00002108	0	0	0	12.7579	13.8267	0	0	0	0	0	0	0	0	0
WBGene00002109	21.4687	31.1655	9.42806	12.0084	32.4176	160.783	53.4949	58.3576	8.32243	14.011	2.74835	9.38655	2.63589	2.7595
WBGene00002110	286.528	316.845	420.04	506.425	465.353	759.32	299.81	345.844	292.903	393.586	983.42	755.207	431.755	364.527
WBGene00002111	31.2723	37.655	0	35.2421	38.4606	120.162	90.7668	87.6511	23.6839	24.8231	4.86234	48.9744	50.6967	9.52944
WBGene00002112	42.3527	49.1581	21.7351	15.3296	89.2301	110.423	21.6818	41.8427	48.0818	40.3874	59.3007	33.1524	9.37121	29.0224
WBGene00002113	24.0512	37.882	38.3017	7.86552	39.539	104.987	46.615	34.8746	19.2651	2.41036	21.294	14.2088	0	4.77502
WBGene00002114	0	0	0	1.97456	0	0	0	0	0	0	3.4793	3.00814	0	1.76856
WBGene00002115	18.4056	0	0	0	6.45392	20.214	6.27972	0	16.6138	0	0	4.81306	16.4262	0
WBGene00002116	8.28371	25.1833	5.65562	21.6622	17.5069	81.375	28.3305	22.1609	22.4215	7.49388	26.9634	42.0086	4.71465	2.46999
WBGene00002117	221.505	334.717	398.93	303.392	709.144	559.997	347.373	275.542	223.519	292.79	82.4604	227.94	267.051	304.976
WBGene00002118	49.4552	50.9031	50.8623	39.2713	209.022	88.7317	73.7832	67.0021	69.6781	72.1847	66.4463	161.062	86.7689	176.211
WBGene00002119	0	0	53.3708	25.6615	93.2935	26.0324	0	85.6126	0	48.8169	84.6113	153.562	160.655	233.154
WBGene00002120	58.0395	150.53	30.9827	32.2099	322.673	176.153	121.687	83.6699	52.2241	92.7876	60.059	40.1402	120.087	49.4653
WBGene00002121	0	0	0	0	0	0	0	0	0	0	0	0	0	0
WBGene00002123	41.5141	49.5706	267.5	210.564	85.0486	106.393	55.0951	32.3594	37.8688	38.446	63.3969	126.357	27.5063	31.9504
WBGene00002124	353.99	554.405	819.344	726.313	1830.88	1278.29	841.003	580.324	458.116	558.285	335.905	754.867	729.88	725.433
WBGene00002125	781.337	1248.86	1653.42	1385.74	3349.26	2389.61	1672.85	1191.13	1126.47	1125.93	505.64	757.083	1358.22	1282.58
WBGene00002127	190.603	296.392	656.539	619.112	640.708	407.528	272.51	187.761	286.376	270.959	559.453	801.653	238.431	260.219
WBGene00002128	2.43837	16.1487	215.618	147.371	15.4335	22.9162	16.6672	8.25131	7.79875	9.55253	53.5625	174.722	29.8727	25.1321
WBGene00002129	253.35	374.776	436.92	500.085	936.761	601.391	413.856	314.389	556.89	504.507	545.996	408.585	651.412	504.604
WBGene00002130	1172.74	1883.13	1359.66	1764.47	3357.42	3266.38	2200.77	1585.52	2732.86	2800.66	1878.95	2012.72	1786.74	1864.19
WBGene00002131	258.476	430.643	314.436	402.265	1043.91	751.255	478.995	339.122	699.94	685.934	695.02	784.662	661.409	716.061
WBGene00002132	55.6022	85.0814	145.24	99.7982	144.467	109.746	95.3789	59.895	113.964	119.504	141.372	203.242	76.4249	72.599
WBGene00002133	111.202	173.718	120.267	161.431	279.983	338.296	205.209	113.679	322.933	286.823	267.272	275.881	240.873	253.336
WBGene00002134	511.812	718.533	1467.22	1295.94	1362.82	1271.01	742.525	561.782	762.433	793.194	1663.03	2034.57	639.53	765.117
WBGene00002135	491.999	813.801	1418.4	1301.18	1240.33	1194.59	713.095	473.443	668.821	637.385	1302.69	1693.19	414.893	519.984
WBGene00002136	1151.97	1834.57	1430.16	2067.62	3849.4	2424.52	1719.72	1086.37	3300.48	3439.26	2552.4	2452.47	2847.39	2964.47
WBGene00002137	280.873	435.171	910.563	891.276	876.287	549.065	380.197	268.954	645.85	692.499	1584.85	2102.8	750.743	729.547
WBGene00002138	254.894	370.094	733.269	679.209	722.148	506.812	313.448	235.372	590.626	604.1	1273.99	1788.92	650.32	596.705
WBGene00002139	117.478	160.99	412.684	341.405	397.051	305.789	177.689	131.087	283.336	292.357	711.946	902.609	326.229	354.282
WBGene00002140	6.32005	14.6327	53.3005	43.3618	19.5003	20.5526	11.9248	6.42032	13.3027	9.39235	51.006	51.5882	15.0034	16.0851
WBGene00002141	5.8702	9.54635	59.6462	40.73	37.926	26.2513	27.8355	15.0267	21.0899	14.7896	39.6846	55.1699	28.9528	15.7289
WBGene00002142	4.62757	8.73094	39.1807	22.93	13.843	10.6727	4.7446	4.16282	10.017	16.5287	26.0037	62.9758	8.70951	13.3864
WBGene00002143	387.762	585.567	471.321	621.696	1061.98	602.487	431.617	299.997	943.018	954.801	851.776	798.782	943.939	687.189
WBGene00002144	1249.99	1832.82	1292.49	1695.29	3663.88	2356.68	1585.8	1064.05	2686.04	2701.83	1847.81	1634.59	2082.17	2229.39
WBGene00002146	97.6662	145.586	267.125	224.098	230.929	246.974	149.212	114.175	225.868	220.38	492.429	589.66	334.411	203.182
WBGene00002147	646.842	1015.86	862.338	1045.76	2347.23	1473.21	956.671	642.406	1517.94	1572.99	1423.5	1335.96	1682.4	1490.16
WBGene00002148	869.408	1282.53	1049.47	1360.54	2778.58	1738.59	1217.2	831.931	1549.46	1499.71	1286.17	1065.86	1199.57	1262.51
WBGene00002149	2.01604	10.9797	14.3262	16.506	11.1616	14.7412	9.30028	7.17673	3.93347	2.50896	13.7369	15.3779	4.08738	5.15983
WBGene00002150	9.70342	17.8362	24.2709	19.4216	41.5445	31.9601	20.8494	11.6404	27.2525	23.0925	41.9698	54.3667	53.208	29.8537
WBGene00002151	26.5419	38.0219	63.7024	65.7342	105.889	82.2476	61.3675	23.6407	57.0486	69.7574	130.363	181.266	132.768	80.2748
WBGene00002152	1391.53	2159.93	2071.25	2552.19	3518.59	2250.29	1450.13	1032.45	2820.15	2728.24	3363.46	2698.13	2546.85	1931.73
WBGene00002153	647.524	1018.98	858.21	1205.51	1681.06	1060.39	731.588	565.65	1416.2	1471.28	1479.32	1220.49	830.987	1097.59
WBGene00002162	5297.64	7807.25	7940.65	9989.13	15072.7	9101.66	5958.02	4090.28	8830.38	8344.64	12520.6	12157.1	9885.9	7852.18
WBGene00002163	31.0217	31.7727	75.7323	44.9256	60.4778	70.9649	53.2054	41.1056	23.3341	24.5891	34.1219	32.9338	36.7512	25.7799
WBGene00002169	1491.93	2167.43	1860.48	2342.61	5436.53	3249.16	2292.81	1557.19	2746.94	2137.53	2114.76	1247.9	2775.02	2258.24
WBGene00002173	141.577	192.974	238.815	214.098	319.189	283.609	216.222	155.868	253.909	237.742	496.906	374.865	282.9	190.19
WBGene00002174	141.777	197.06	377.321	392.734	431.696	314.585	193.075	135.765	142.375	114.876	382.976	301.855	222.837	136.39
WBGene00002175	225.135	283.909	462.518	420.143	665.204	469.129	293.91	223.173	92.6367	81.8122	170.216	121.82	121.917	120.377
WBGene00002176	42.4655	63.0629	188.915	117.179	294.095	145.647	91.2624	55.6036	31.825	44.1624	73.0045	72.138	90.5626	70.4288
WBGene00002177	2.5005	1.23958	34.9198	19.2195	11.8676	4.0647	5.12706	2.54136	4.34665	7.8155	21.7691	44.6173	5.59205	7.48613
WBGene00002178	15.4612	37.6147	198.244	119.661	51.5752	39.689	27.9226	21.1934	39.9368	38.9185	142.312	312.403	56.9433	40.0609
WBGene00002179	123.387	164.907	417.143	285.158	231.119	229.111	130.718	94.3884	120.676	119.947	239.029	266.015	91.9024	104.022
WBGene00002180	801.125	1236.1	1114.31	1565.41	2809.04	1739.89	1057.52	677.773	1828.05	1902.32	1714.79	1985.92	2382.21	1833.87
WBGene00002181	93.4869	114.062	430.284	330.302	438.741	185.468	115.762	87.104	61.7555	66.3241	83.5997	98.088	82.4933	80.4739
WBGene00002182	16.0714	29.8385	97.3794	67.2869	91.6256	35.3625	25.3655	19.4198	42.6787	54.9992	52.2619	136.813	43.1715	46.7014
WBGene00002183	5153.31	7898.15	6805.94	8959.8	9263.79	9222.33	5701.67	4068.23	7906.73	6564.72	10037.1	8992.07	3749.05	5484.8
WBGene00002184	38.6802	43.7718	151.853	98.4365	94.1288	73.698	44.8903	27.1101	86.0896	100.656	88.5683	159.653	108.271	95.0789
WBGene00002185	419.987	678.172	751.496	822.34	1438.23	969.364	676.081	454.319	1078.27	1065.08	1260.39	1469.98	1438.4	1163.08
WBGene00002186	121.924	158.184	43.2715	35.8645	220.749	133.26	115.037	60.8935	118.438	96.8105	38.3627	22.7479	45.7649	37.3094
WBGene00002187	289.091	463.525	710.841	673.589	665.834	649.447	383.733	276.66	646.67	664.186	1275.59	1585.59	773.597	525.877
WBGene00002188	28.8977	29.6703	58.7712	74.7648	59.0094	76.8569	34.4098	32.152	51.3438	73.1116	161.588	139.395	162.614	46.5604
WBGene00002189	523.583	706.194	1211.94	1067.16	1319.31	1275.82	708.863	548.757	505.255	434.724	1125.49	1005.85	461.582	417.046
WBGene00002190	632.536	845.502	1532.97	1405.95	1531.39	1290.64	795.933	557.322	534.831	424.815	1115.61	939.826	507.226	453.255
WBGene00002191	3224.31	4893.26	4401.52	5408.82	9137.19	5829.07	3916.49	2681.84	6050.25	5907.45	5680.78	5222.66	5713.29	4512.18
WBGene00002192	1028	1399.23	1276.91	1629.69	3601.09	1960.94	1280.81	955.55	1055.82	951.608	1114.27	617.974	953.321	973.313
WBGene00002193	78.6673	114.431	15.3157	17.5517	154.191	111.55	83.3401	39.3029	125.425	85.3378	21.7633	15.7657	53.349	54.9911
WBGene00002194	0	0	0	0	1.07293	4.41381	3.12809	2.06202	0	2.58108	0	0	1.66885	0
WBGene00002195	9.07916	8.43399	9.7953	6.69319	14.9611	19.814	13.5851	6.92307	9.71888	7.96348	17.117	9.90656	11.0605	9.69555
WBGene00002196	3142.05	5129.73	4198.36	5514.68	10411.4	6251.1	3884.13	2849.97	4544.88	3932.77	4869.94	3751.75	4791.86	3923.75
WBGene00002198	104.431	161.528	97.2251	93.2095	371.696	186.715	131.593	60.7022	209.937	204.659	166.163	181.216	301.997	164.958
WBGene00002199	59.1411	70.9555	70.5608	81.1349	79.0629	182.625	103.859	74.149	144.818	120.655	286.647	327.09	32.4828	100.727
WBGene00002200	34.9996	53.0862	42.5275	44.2262	94.1005	95.5516	68.2479	42.5305	72.2573	54.0369	121.437	110.418	67.7366	72.5741
WBGene00002201	1234.41	1733.75	1757.38	1928.32	4458.82	2518.94	1778.92	1208.68	2071.15	1975.53	2068.74	1515.62	2225.84	1980.82
WBGene00002202	4092.43	6328.85	5539.96	6453.22	10533	7111.66	4616.9	3320.39	4227.77	3668.01	4659.12	2992	3208.15	3078.94
WBGene00002203	457.502	602.827	820.867	780.223	1310.32	1051.43	611.626	446.263	406.778	292.925	395.805	347.084	400.331	331.418
WBGene00002204	41.9703	67.8242	5.5014	5.36951	53.5504	43.2904	47.1937	24.7603	59.4838	46.3577	6.18432	7.4033	9.92089	8.69556
WBGene00002205	0	0	0	0	0	0	0	0	0	0	1.64529	0.719698	0	0
WBGene00002206	41.1173	67.5315	7.17809	1.91134	63.695	85.6417	51.3753	32.6443	50.2722	35.9008	6.92873	5.61684	15.1574	16.4928
WBGene00002207	321.177	397.907	489.395	492.342	911.397	664.919	374.059	282.641	125.646	107.982	293.341	166.213	144.931	173.753
WBGene00002208	34.3888	56.3999	2.43846	9.50922	89.426	59.8371	41.8187	27.6063	98.3363	69.1165	13.3368	13.4456	20.8955	26.7817
WBGene00002210	69.6967	115.272	186.903	177.712	196.479	160.929	99.6503	81.3332	121.698	92.1029	200.771	173.533	109.378	82.8235
WBGene00002211	2.07021	1.36929	1.4021	2.05248	4.36717	15.7079	6.3674	2.10321	2.40208	0	1.72007	1.50979	1.68605	1.18223
WBGene00002212	49.7832	95.6709	15.7609	12.1289	86.0935	82.3064	47.696	32.3113	54.8184	45.2237	12.9363	13.1289	21.998	27.34
WBGene00002213	73.7099	112.143	224.08	190.614	215.305	211.603	122.831	104.764	127.203	134.525	149.562	183.697	105.057	84.153
WBGene00002214	1912.85	2915.5	2068.44	2663.01	5986.8	2989.43	2010.47	1444.19	4528.67	4770.48	3577.21	3534.91	3551.24	4155.61
WBGene00002215	356.727	547.891	1021.53	935.992	1175.85	995.375	622.501	443.275	597.203	594.456	1008.23	1131.38	688.432	607.058
WBGene00002216	107.176	170.206	286.011	228.784	216.01	264.844	210.412	131.329	218.619	223.974	413.981	628.655	214.791	206.013
WBGene00002217	121.205	148.228	254.387	218.648	312.191	237.559	146.499	98.323	134.627	123.666	292.68	222.172	153.706	109.641
WBGene00002218	2.79691	1.38255	15.6066	8.3338	17.7256	5.6778	6.09241	1.06777	4.23194	3.46052	9.48186	14.4503	13.844	9.84022
WBGene00002219	1943.11	2842.91	2347.5	3257.48	6004.32	3379.77	1985.79	1484.04	1089.14	846.693	1201.19	586.509	759.517	928.547
WBGene00002220	97.1364	158.788	226.922	207.289	336.502	233.089	151.511	114.188	157.197	137.879	249.02	228.096	162.276	163.131
WBGene00002221	543.467	753.642	828.798	1098.59	2552.52	977.808	614.138	468.838	826.908	790.99	935.384	617.936	1086.29	885.358
WBGene00002222	71.6955	69.0125	472.586	275.027	220.056	130.162	116.217	26.4765	88.8751	106.461	277.2	555.272	162.847	120.465
WBGene00002223	572.594	823.812	844.44	745.348	1555.06	1202.43	1001.1	548.831	1346.26	1311.23	1706.38	1390.1	1359.96	1362.21
WBGene00002224	5.77637	14.8936	29.447	22.5491	11.7942	8.86375	10.8916	3.97973	11.3281	19.0894	29.233	25.0203	9.98895	13.0338
WBGene00002225	2451.66	3556.41	3147.43	4364.24	9552.42	4429.69	2670.47	1983.26	2267.56	1972.08	2351.17	1503.61	1966.64	2538.85
WBGene00002226	2432.78	3626.18	3204.13	4597.96	10077.3	4724.4	3128.51	2212.05	2997.48	2815.33	2886.9	1847.31	2895.82	3153.7
WBGene00002227	37.7001	81.4501	13.5203	7.32701	70.9571	65.7155	38.6528	27.7788	73.4044	50.1242	19.0703	16.7296	14.4655	20.2848
WBGene00002228	1391.47	2097.53	2111.94	2761.5	7044.04	3118.21	2049.13	1500.78	1608.18	1332.61	1647.12	988.81	1574.48	1659.9
WBGene00002229	2730.87	3961.85	3612.93	4878.56	11758.8	5349.44	3370.66	2460.83	2980.64	2287.57	2323.56	1181.23	2764.2	2329.55
WBGene00002230	160.411	228.818	341.698	265.281	398.337	201.937	138.466	93.0634	171.313	139.16	160.733	135.561	151.015	95.7574
WBGene00002231	993.607	1341.34	963.573	1080.64	2682.51	1688.37	1184.58	827.22	1675.65	1597.13	1152.77	905.843	1451.11	1360.78
WBGene00002232	143.016	197.399	634.346	517.011	844.98	461.459	275.199	195.792	194.631	238.179	388.798	538.274	613.41	240.766
WBGene00002233	4.61303	8.24125	50.3413	36.8423	37.5873	51.3184	28.3728	19.8491	10.8921	19.422	25.2159	51.6983	20.1522	32.3461
WBGene00002234	46.4533	50.118	94.2998	123.575	131.77	111.696	71.4304	46.3132	58.365	69.2695	219.944	230.296	117.055	80.777
WBGene00002235	43.393	60.8598	100.846	126.98	175.551	135.228	84.7354	55.0624	45.5532	43.7455	152.516	131.657	87.1981	54.9508
WBGene00002238	6772.94	9995.01	7445.53	10020.6	13943.7	8686.22	5925.51	4158.41	10747.3	10727.6	10309.8	8308.07	6970.52	6593.1
WBGene00002239	100.897	138.796	129.602	140.527	196.93	225.115	149.028	96.8974	167.911	175.867	178.707	191.942	115.18	98.675
WBGene00002240	575.15	745.119	573	804.576	1647.94	1062.26	746.628	523.98	942.983	731.643	589.21	368.131	736.382	670.222
WBGene00002241	2075.5	3165.12	2517.72	2925.33	5962.88	4025.48	2775.43	1877.04	5030.66	4834.22	4191.1	4177.74	3907.07	3863.25
WBGene00002242	7.03946	12.4282	19.3784	13.9516	25.5776	32.362	25.6622	16.6779	9.22269	11.1493	36.8911	62.5962	14.0442	18.5198
WBGene00002243	14.3914	18.9569	124.214	77.6389	35.1057	30.8497	19.9579	18.6806	9.50306	11.3762	28.0011	40.1972	16.8489	12.4582
WBGene00002244	1790.48	2361.67	1577.22	2080.1	2743.72	1508.53	955.374	704.231	1978.08	1557.39	1472.84	929.891	714.946	917.37
WBGene00002245	707.63	1040.98	720.757	1020.94	1953.65	1369.8	929.932	617.485	1105.86	1051.49	823.352	624.296	843.3	879.081
WBGene00002246	20.899	14.1758	39.6088	32.9187	184.417	254.564	170.461	140.682	4.98484	12.827	12.7354	13.9319	27.2413	34.3723
WBGene00002247	738.906	1108.32	2280.94	1870.21	2554.93	1693.98	1333.06	839.011	604.918	497.402	781.429	1148.13	552.973	581.06
WBGene00002248	61.8438	71.9787	303.635	180.458	223.248	72.4664	61.6281	37.7005	54.4255	80.4244	121.414	237.533	61.3316	72.0713
WBGene00002249	2137.25	3350.93	2226.67	3030.86	4921.58	3420.73	2230.84	1563.76	4138.1	4067.86	3711.11	3315.31	2898.68	2731.69
WBGene00002250	4372.68	6913.26	5182.66	6651.01	10895.1	6374.35	3961.36	2884.58	5976.5	5846.32	6252.48	4671.98	4341.62	4340.25
WBGene00002251	927.074	1382.95	1639.45	1894.39	4299.58	2546.96	1635.93	1175.8	1435.28	1330.65	1322.84	991.952	1534.76	1442.7
WBGene00002252	12.9688	12.3115	52.1203	30.0249	17.6659	21.0753	21.0506	12.638	13.1293	4.93836	37.0858	30.2494	17.5435	9.68873
WBGene00002253	1695.58	2598.11	4665.76	4590.61	9910.79	7421.72	4415.4	3269.1	2666.73	3277.63	6207.47	8521.47	7580.2	5182.93
WBGene00002254	5880.44	9390.95	17653.6	20672.5	20811.1	22097.8	14353.1	9358.16	14899.9	15442.1	55410.4	63961.8	26121.3	20631.9
WBGene00002255	649.084	970.005	1854.57	1938.47	2409.02	1777.78	1210.04	818.654	1541.77	1570.26	4940.02	5627.99	2747.49	2075.93
WBGene00002256	943.384	1620.13	1280.3	1543.89	2710.23	1904.39	1294.54	855.435	3762.71	4231.53	3725.83	4725.15	3928.08	3617.61
WBGene00002257	573.517	978.595	1213.08	1356.94	1799.18	867.557	569.563	402.36	1334.37	1451.55	2569.71	3613.82	2319.59	1205.9
WBGene00002258	13209.5	21527.7	22086.4	25691.4	29312.5	23076.6	14861.9	9904.4	31144.4	33096.7	56102.5	67122.3	26923.1	24522.1
WBGene00002259	298.763	461.359	1295.38	1171.61	2327.79	1024.13	598.755	484.513	831.64	725.566	3398.98	3795.51	4336.4	1551.94
WBGene00002260	75.5078	126.063	249.118	339.603	273.502	425.417	294.397	206.378	233.62	181.302	556.627	811.694	21.8197	416.103
WBGene00002261	227.457	246.794	793.194	527.37	749.199	468.633	330.812	241.251	231.555	201.838	267.72	302.258	256.92	234.089
WBGene00002262	2624.7	3631.69	2567.34	2956.2	4355.17	4561.9	2919.62	2073.79	3038.18	2753.81	2952.35	2900.77	1485.34	1909.46
WBGene00002263	4016.31	4467.28	6295.2	8089.8	47332.2	26216.9	17219.9	12011.5	2468.77	1856.52	6782.12	3346.97	20992.9	13633.9
WBGene00002264	12094.7	16606	18522.1	23174.9	34465.2	22955.5	14695.2	10753.5	7924.41	7319.21	16900.5	15100	8365.82	8756.88
WBGene00002265	3988.51	5483.65	6437.36	7119.04	8379.96	6906.21	4085.41	2967.74	4729.13	4035.75	9210.7	8959.5	4981.46	3892.14
WBGene00002266	466.517	611.202	1217.04	877.148	964.944	893.373	559.659	434.318	329.46	325.463	726.279	609.962	269.272	299.577
WBGene00002267	773.921	1140.07	1501.9	1718.64	2664.22	2789.08	1642.29	1190.16	1297.91	1286.45	3677.3	3991.62	1971.31	1859.42
WBGene00002268	1880.28	3044.61	6262.18	6200.82	7594.78	7932.28	4809.23	3370.19	3692.46	3540.23	12281.6	14294	4273.06	4647.99
WBGene00002269	12981.7	18113.9	28778.1	38962.1	39422.3	34159.7	21083.1	15090.6	18579.4	21926.3	88882.3	99310.4	30832.6	30504.8
WBGene00002270	29.9249	46.4486	32.9442	27.1535	95.5173	66.422	47.24	41.6869	53.6744	57.3256	106.123	115.369	127.3	83.6229
WBGene00002271	1536.72	2271.65	5955.52	7661	5861.55	4834.71	3002.57	2188.86	2080.51	2420.17	15689.4	14174.8	4451.7	3606.56
WBGene00002272	2643.26	4162.08	7404.5	8281.7	10054.8	8262.37	5018.73	3748.47	4635.42	4451.34	17415.4	19236.6	4941.23	7733.34
WBGene00002273	4209.6	6453.45	5484.19	6463.14	5282.15	6536.24	4088.88	2948.06	5374.17	5161.72	11021.4	10006.9	1402.36	3147.41
WBGene00002274	153.217	256.312	379.809	348.295	606.307	458.931	238.583	199.017	425.306	421.546	1484.22	1741.12	833.109	683.293
WBGene00002275	1253.96	1647.53	1187.31	1628.37	3441.43	2401.48	1575.4	1100.13	940.437	790.658	852.718	563.927	830.852	760.023
WBGene00002276	727.582	1147.58	993.455	1243.93	2780.58	2011.1	1375.11	929.614	1405.33	1390.12	1320.96	1059.94	1367.13	1378.1
WBGene00002278	434.56	634.974	533.948	663.421	1392.14	1017.84	652.407	450.115	793.576	702.71	650.414	682.052	727.906	646.649
WBGene00002280	2887.99	3612.45	6277.41	4839.09	6429.29	5729.84	2613.86	2130.92	431.148	372.883	1406.17	655.86	453.03	416.9
WBGene00002282	38.5681	42.3522	238.712	151.062	151.949	22.0312	14.7718	16.3886	11.3758	24.1893	30.7249	62.3969	26.4173	19.1302
WBGene00002295	91.5718	154.745	177.431	126.927	265.273	291.744	228.589	135.362	131.013	106.476	142.151	90.2275	109.079	143.359
WBGene00002297	1172.24	1694.32	1285.98	1774.21	3906.31	2191.28	1471.46	1058.21	1387.9	924.949	844.838	416.299	1002.44	941.565
WBGene00002299	59.0685	77.0239	74.5834	78.7403	134.012	95.109	70.6815	51.3985	120.936	123.166	148.448	136.638	182.797	93.2995
WBGene00002324	897.845	1275.5	955.567	1152.28	2437.54	1561.16	1133.66	740.146	1679.54	1546.78	1269.03	995.582	1296.55	1345.29
WBGene00002335	1124.19	1615.39	1751.16	2156.76	3247.13	1915.95	1392.85	901.775	2369.95	2188.69	2157.19	2536.77	1883.54	1759.31
WBGene00002344	10212.4	16112.3	13686.8	17554.7	30451	19457.8	12974.1	9166.71	17986.8	18214.2	18365.9	15944.1	16908.5	14773.6
WBGene00002348	104.649	147.569	202.271	88.6881	92.8714	205.856	83.9993	75.3379	8.68936	7.22764	14.9335	6.13805	5.32592	6.40554
WBGene00002363	3673.72	5467.6	4580.79	5618.7	10025.4	6431.98	4506.88	3087.36	6676.8	6710.59	5881.4	5469.79	5928.82	5064.3
WBGene00002368	1180.96	1750.58	1504.59	2026	4709.05	2456.59	1646.9	1143.29	1850.56	1644.88	1558.96	996.979	1844.13	1682.68
WBGene00002393	22.7543	17.5194	206.512	163.441	47.5198	45.1668	36.6041	13.6305	30.8071	30.2967	70.1213	329.11	45.3909	42.2568
WBGene00002497	108.145	182.613	329.766	256.156	320.236	209.918	112.25	97.8481	203.28	215.406	258.953	339.729	106.01	126.424
WBGene00002583	508.392	618.822	595.306	659.011	1352.88	828.753	572.181	413.871	623.765	566.7	685.733	419.95	532.039	505.055
WBGene00002601	13.5886	13.5122	75.5309	71.7703	69.7693	20.6364	15.7909	11.9488	15.0406	31.2919	51.5415	116.808	52.6449	52.2389
WBGene00002632	170.599	240.514	431.009	365.796	591.253	442.466	277.343	245.397	234.139	250.634	372.273	429.789	280.991	235.898
WBGene00002637	1312.76	1648.32	1604.22	1627.96	3947.67	2422.94	1801.14	1220.13	1734.67	1452.38	1690.34	926.051	1684.4	1531.09
WBGene00002694	1052.77	1488.7	1631.16	1826.68	3878.31	1951.32	1312.68	911.043	1591.35	1576.26	1765.54	1463.22	1928.59	1548.99
WBGene00002696	1805.99	2502.17	1888.46	2040.61	5222.53	2968.4	2349	1472.46	3338.65	2877.59	2525.23	1642.77	2995.83	2507.57
WBGene00002717	1151.43	1504.48	1743.23	1867.52	4027.24	2363.3	1340.53	1081.82	481.558	404.275	701.3	319.392	395.403	563.943
WBGene00002783	1085.9	1480.79	1644.14	1740.4	3775.41	2335.15	1580.26	1159.11	1210.19	977.614	1163.26	714.884	799.412	892.423
WBGene00002804	962.477	1439.66	1239.75	1634.05	2585.39	1337.95	903.872	588.042	1889.51	1858.15	1935.47	1784.06	1634.89	1400.29
WBGene00002827	52.3201	53.7514	237.749	158.928	192.042	139.906	76.2414	76.7482	51.5799	51.4115	82.5927	133.197	32.8487	46.4519
WBGene00002845	2683.12	3694.95	2661.29	3354.73	5751.64	3130.04	1965.61	1483.39	2264.6	1885.04	1998.39	946.394	1130.88	1374.32
WBGene00002850	888.578	1222.96	1075.55	1188.28	1762.8	947.027	701.96	440.363	1649.64	1560.4	1812.72	1421.42	1043.66	919.279
WBGene00002855	1461.19	2267.37	2302.75	2612.55	5211.36	3351.03	2322.04	1480.85	3126.67	3311.83	3609.13	3861.49	3487.17	3222.21
WBGene00002879	3191.71	4802.32	3996.2	5232.66	7629.36	5236.53	3496.58	2430.95	6302.67	6065.19	6683.2	7003.02	4161.01	5126.83
WBGene00002881	37.2385	64.3045	251.723	215.207	184.19	169.781	98.0768	68.5091	55.8214	63.7223	363.253	302.177	129.537	94.4967
WBGene00002889	639.322	871.721	650.723	745.773	1671.96	1014.81	682.852	495.603	576.995	367.035	432.02	239.51	409.3	338.27
WBGene00002891	6029.37	9746.41	9102.36	11010.9	15148.2	10995.1	7069.39	5131.46	8735.06	8670.43	11603.4	11044.7	6249.04	6623.25
WBGene00002915	353.795	409.715	1249.04	974.504	788.079	755.225	417.197	332.176	85.9012	78.1879	536.907	308.723	99.0171	135.95
WBGene00002957	1256.04	1702.4	1443.19	1742.84	3820	1868.49	1190.34	913.106	1815.35	1648.2	1686.54	1297.16	1690.83	1505.25
WBGene00002974	13.3377	33.691	106.084	91.5269	35.1653	68.5211	35.3231	31.0782	53.062	30.1774	89.1921	145.9	37	27.2001
WBGene00002975	9.57513	13.9256	86.8806	42.414	28.2771	31.823	11.7799	5.83848	19.4235	22.8897	33.3582	105.098	15.5782	9.83138
WBGene00002976	7.73971	8.00578	44.5112	25.0906	15.4103	21.3121	12.9084	8.57116	11.2213	4.20574	29.2971	32.2926	8.07798	11.1386
WBGene00002977	92.2675	125.808	321.029	223.424	201.055	178.826	100.623	65.942	97.466	91.7348	150.294	150.06	56.2011	76.9463
WBGene00002978	11647.5	16103.9	17780.7	20659.6	23332.3	19281.9	11078	8660.74	11729.8	9679.29	24898.5	21733.8	14070.6	9508.59
WBGene00002979	277.296	379.471	544.402	550.111	720.912	697.868	472.3	299.154	457.483	425.195	751.176	709.589	704.138	308.787
WBGene00002980	5801.66	8978.13	14725.4	15978.2	30936.4	20337	13905.1	9324.22	13370.7	14868.4	25595.5	33016	44971.3	19912.8
WBGene00002981	1473.76	2378.92	3351.99	3595.38	6494.21	4372.97	2883.51	1885.48	3011.13	2959.71	4073.84	4181.85	7020.64	3199.39
WBGene00002982	1557.99	2692.05	2352.03	3278.55	6312.16	3879.45	2740.64	1795.72	3823.32	4167.32	3835.38	4465.15	4950.16	3818.28
WBGene00002983	14.3261	10.5192	286.241	150.91	40.8792	11.6034	5.81433	3.76857	6.17189	3.44496	15.4286	21.1167	7.01296	11.9677
WBGene00002985	1319.44	1995.64	1544.94	2019.75	4366.99	2212.39	1623.33	1065.9	3031.09	3231.94	2462.03	2305.14	3015.96	2626.83
WBGene00002986	262.598	405.322	299.206	338.109	596.859	364.968	234.324	171.19	681.694	655.739	538.527	517.715	529.397	383.022
WBGene00002987	5.69447	9.08215	138.837	90.1903	24.818	8.33911	11.2544	2.30781	4.99836	5.58896	13.2181	70.2356	5.62331	14.2287
WBGene00002988	46.5951	63.3455	104.11	129.944	197.39	82.443	52.8032	39.8326	77.0161	96.0911	243.604	249.754	327.851	138.295
WBGene00002989	61.5158	74.7652	217.457	148.531	181.166	128.279	93.4078	64.3081	82.1476	104.303	79.2801	174.395	54.6897	83.3162
WBGene00002990	115.127	149.224	371.478	435.531	459.168	343.056	181.824	160.435	61.681	40.364	326.103	234.35	151.302	98.8911
WBGene00002991	58.398	71.2013	170.878	129.361	151.395	146.496	85.6934	63.1489	63.3125	63.0976	146.464	172.724	69.6941	77.1317
WBGene00002992	492.567	777.543	593.418	765.156	1589.96	1076.03	749.336	526.261	941.054	1021.26	823.023	664.012	828.105	801.077
WBGene00002994	1551.7	2369	2378.46	2915.82	6720.95	3467.48	2222.12	1618.14	2584.91	2629.45	2456.22	1968.84	2833.22	2776.02
WBGene00002996	1178.11	1537.02	1243.04	1362.93	2259.22	1520.55	954.512	730.807	1589.34	1637.43	1137.66	1402.94	1165.01	1098.41
WBGene00002997	244.801	357.464	328.494	371.295	671.118	525.184	331.258	231.752	353.904	277.59	284.051	222.034	315.853	216.196
WBGene00002998	740.719	1059.71	741.954	952.637	1962.23	1001.07	768.611	483.309	1412.89	1388	1128.88	859.615	1048.67	1064.83
WBGene00002999	255.619	373.874	540.647	472.704	662.496	510.934	298.669	230.931	251.221	226.804	399.496	317.454	159.262	214.479
WBGene00003000	38.49	43.1479	149.906	149.09	137.585	84.2215	52.616	49.9587	74.4661	65.5689	151.128	180.465	95.2538	63.5305
WBGene00003001	24.4472	33.1587	57.3378	52.612	132	91.5599	59.2676	40.071	35.1984	31.7495	42.2699	44.8211	63.8794	48.1178
WBGene00003002	939.561	1241.89	1082.85	1315.34	3183.69	1723.71	1137.53	840.134	1000.18	901.444	992.224	532.059	846.319	914.513
WBGene00003003	115.351	176.993	850.067	520.837	364.46	259.857	178.558	117.959	122.398	111.366	321.716	257.821	201.142	122.141
WBGene00003006	92.1463	110.547	340.28	258.549	303.801	141.39	84.4493	81.2255	71.2714	79.7854	161.006	143.648	89.3426	87.534
WBGene00003007	86.7475	133.533	188.509	184.158	222.62	231.224	143.477	98.7731	125.047	130.396	253.754	271.821	88.7918	114.156
WBGene00003008	12.8884	10.8196	54.8749	38.0425	88.5041	51.4833	33.0594	23.7948	13.4545	24.6936	39.308	84.0354	36.2013	26.6013
WBGene00003009	1107.14	1697.24	1289.16	1651.86	3194.3	1851.52	1273.39	819.847	2224.84	2023.53	1639.06	1442.07	1771.33	1501.01
WBGene00003010	1108.59	1577.67	2061.62	2376.3	4343.92	2544.68	1651.53	1186.83	2318.92	2288.84	2636.85	3105	2782.46	2352.95
WBGene00003011	79.4292	129.718	129.203	115.74	220.265	188.578	143.837	104.032	185.423	216.337	152.428	228.304	164.89	196.022
WBGene00003012	1018.78	1516.56	1690.66	1823.76	3365.72	1874.39	1280.56	926.101	1565.65	1552.01	1399.15	1247.03	1302.56	1214.55
WBGene00003014	861.967	1368.24	1723.35	1935.89	3742.23	1941.03	1303.62	868.785	2055	2188.89	2425.12	3018.08	2546.85	2115.66
WBGene00003015	48.728	60.509	78.0648	75.7304	83.9216	122.889	88.8033	54.8409	48.6002	40.8272	92.1789	83.6226	39.7476	39.4695
WBGene00003017	14.0351	29.6481	38.3479	43.4411	37.9424	54.2322	30.5804	24.9246	23.7491	20.6699	52.0614	62.2986	14.35	18.8624
WBGene00003018	71.6568	49.7447	123.527	98.7363	158.381	35.5847	16.7071	3.25786	8.8595	50.8516	41.0824	134.951	30.9183	17.6216
WBGene00003019	113.965	198.437	564.749	561.594	640.063	528.117	372.706	243.575	243.943	262.881	1203.83	1574.2	401.33	424.041
WBGene00003020	560.658	852.653	669.996	750.66	1759.29	1094.58	817.753	538.644	1566.35	1532.09	1200.49	1082.32	1293.18	1258.1
WBGene00003021	1049.54	1496.34	1468.47	1721.25	3797.77	2108.14	1407.14	984.233	1526.78	1235.61	1303.34	925.325	1155.3	1269.73
WBGene00003022	1206.15	1967.45	1605.28	2020	3964.79	2463.48	1646.84	1137.28	2851.73	2792.45	2379.98	2610.42	2762.26	2337.93
WBGene00003024	80.2303	106.077	291.089	213.072	269.324	182.965	103.766	86.9496	145.809	131.375	219.734	279.229	156.729	116.932
WBGene00003025	1425.34	1845.82	2056.05	2473.82	4002.81	2769.79	1722.95	1274.69	694.011	590.004	954.956	620.121	745.664	801.888
WBGene00003026	2730.59	3843.4	2026.5	2948.87	6543.3	3659.34	2321.98	1760.02	1690.97	1186.92	1005.16	347.346	614.482	1094.67
WBGene00003029	26.2449	26.0739	100.035	87.7575	66.6195	39.1333	17.6591	17.4839	37.9215	39.9443	111.542	187.127	57.6167	54.9549
WBGene00003030	773.037	1123.68	869.782	1069.32	2100.96	1372.92	921.983	657.942	1226.74	971.151	872.171	555.39	759.577	751.806
WBGene00003031	12.4043	21.3624	29.4201	23.7593	40.1294	41.2528	33.9156	18.4677	18.0383	28.4783	61.4226	84.0717	39.8621	33.3937
WBGene00003033	13.019	8.26228	30.1186	23.4074	32.4749	39.8374	18.2059	26.3739	10.3975	21.1656	46.9659	47.9703	15.5995	11.2739
WBGene00003034	427.307	649.196	588.039	656.262	1456.21	906.475	696.934	443.793	916.247	914.182	811.794	634.432	912.902	801.283
WBGene00003035	1563.52	2412.51	2004.04	2697.29	5299.14	3911.18	2899.14	1748.01	3745.6	4108.71	3343.79	4175.67	4573.53	4095.14
WBGene00003036	3784.75	6066.93	4432	6120.64	13008	8035.08	5652.77	3898.76	7500.8	7724.55	6310.13	5328.75	7552.17	6733.6
WBGene00003037	1469.01	2089.13	1716.06	2209.8	4930.94	3028.74	1966.93	1402.73	2557.33	2601.2	2309.82	2003.97	2387.2	2197.73
WBGene00003038	248.644	456.438	404.798	473.239	839.899	555.228	429.87	267.829	825.376	786.082	857.154	863.844	843.579	802.281
WBGene00003040	372.147	548.731	634.554	553.707	1134.01	721.81	452.288	329.282	300.922	251.301	333.431	235.165	244.533	269.718
WBGene00003041	694.935	1126.95	930.682	1081.1	2184.6	1409.85	969.269	696.371	2056.15	2136.45	1711.32	1726.09	1790.13	1731.85
WBGene00003043	1051.37	1548.9	1148.76	1548.97	3013.25	2088.48	1413.19	1025.68	1374.3	1113.32	980.275	501.474	887.5	1097.4
WBGene00003044	1353.26	2119.7	1973.26	2286.73	4472.96	2321.12	1817.59	1120.99	3130.78	3106.15	2746.61	3502.3	3356.44	2664.88
WBGene00003045	238.789	337.061	302.158	309.798	694.689	445.069	279.646	223.173	658.078	664.807	513.297	552.624	514.564	511.823
WBGene00003046	72.8253	117.339	96.2748	121.228	226.545	142.933	151.993	95.7108	130.437	194.378	130.929	223.589	151.89	148.564
WBGene00003047	1331.48	2011.29	1954.96	2565.13	4211.58	2528.75	1595.08	1144.71	1993.52	1420.59	2025.04	1378.74	1953.14	1335.43
WBGene00003048	618.757	964.897	1391.84	1381.5	2330.44	1404.32	863.497	626.632	517.8	436.646	551.688	314.992	449.72	479.51
WBGene00003052	3630.51	5362.57	4438.9	5455.46	10559.2	6815.09	4660.66	3374.94	6086.01	6126.72	5508.96	4938.4	5440.28	5033.99
WBGene00003053	2486.83	3390.95	3988.93	4766.98	10421	8366.97	5577.79	4149.75	2778.87	2445.51	3942.66	2623.67	3779.27	3502.13
WBGene00003055	775.523	1273.52	1554.17	2284.81	2074.66	2007.01	1264.74	951.063	1093.82	982.032	3593.91	3797.19	1610.56	1370.93
WBGene00003056	133.918	248.522	261.592	271.342	363.257	354.751	212.333	155.192	325.155	344.034	575.282	642.686	304.163	284.564
WBGene00003057	95.0047	76.0884	189.094	92.9998	20.7029	43.7061	40.2389	5.23471	5.42743	6.11987	73.7453	130.474	19.4972	35.6505
WBGene00003058	0.205541	0	0.104162	0.102206	0.541648	0.555864	0	0.209565	0.176885	0.0839888	0.167603	0.148073	0.330346	0
WBGene00003059	970.071	1386.21	1034.24	1151.62	2017.08	1292.32	995.902	601.015	2579.73	2761.53	2180.48	2454.78	2060.2	1775.22
WBGene00003060	209.923	260.178	250.635	285.649	575.179	381.513	248.932	184.86	209.004	165.712	228.237	120.555	145.404	154
WBGene00003061	3733.3	5610.45	6373.21	7572.79	11181.4	6989.82	4696.18	3344.94	8880.14	8836.97	11637	14125.9	8529.84	8119.59
WBGene00003062	2170.77	2978.68	2326.42	2879.81	5215.22	2642.37	1656.91	1219.23	2979.88	2605.02	2937.45	1966.32	1841.68	1866.86
WBGene00003063	2826.79	4604.07	3974.53	4652.03	8021.07	3516.08	2384.33	1679.34	5610.55	5975.41	5968.09	5991.58	6275.05	3899.63
WBGene00003064	1449.91	2576.39	1875.02	2258.5	3671	2343.95	1843.36	1109.2	4325.46	4444.04	4412.41	5423.21	3922.39	3975.19
WBGene00003065	3355.79	5177.15	5136.51	6694.1	10938	6660.54	4416.01	3055.29	7265.54	7371.94	9606	9946.98	7681.41	7360.08
WBGene00003066	1365.48	1979.17	1835.24	2412.66	3502.58	2192.04	1504.25	1119.13	2743.45	2836.14	2972.18	3346.96	2762.39	2187.17
WBGene00003067	345.447	545.707	941.691	1263.93	2358.25	1001.92	610.753	455.523	465.815	374.15	799.759	497.293	532.235	652.903
WBGene00003068	109.131	159.71	221.665	192.908	312.868	252.382	162.837	122.761	109.76	101.142	131.38	95.9603	86.8804	112.424
WBGene00003071	70.0182	82.7964	258.831	192.651	181.835	208.453	147.527	93.9009	51.497	53.5703	147.883	135.78	58.0385	55.4095
WBGene00003072	106.229	120.159	219.085	184.475	303.808	267.073	155.178	120.645	65.0477	59.7392	101.168	66.0712	48.8041	60.6517
WBGene00003073	1615.18	2308.84	2134.87	2608.63	4088.82	2216.9	1473.98	952.499	3380.11	3430.86	3643.23	3158.56	2978.48	2381.36
WBGene00003074	234.886	355.04	321.034	366.092	627.603	351.816	294.176	183.371	731.113	724.525	768.894	714.225	633.012	563.843
WBGene00003075	6.02368	7.69756	114.6	77.5674	24.5112	6.53318	9.70558	2.62001	10.5182	5.78978	56.7962	133.524	22.5151	26.636
WBGene00003076	1768.77	2971.09	2484.98	2978.47	4983.98	3399.4	2134.34	1625.53	6118.85	6353.48	5714.1	6606.02	5579.38	5347.2
WBGene00003077	2035.61	3234.32	2593.89	3417.37	5606.41	3426.14	2393.45	1442.12	5510.2	6050.59	5550.99	7055.46	5640.53	5468.03
WBGene00003078	1370.2	2121.54	2138.7	2554.88	4657.34	2872.95	1938.79	1329.2	3965.39	3946.9	4057.26	4747.99	4030.46	3618.63
WBGene00003079	2226.27	3187.46	2894.99	3586.56	6725.17	3441.76	2591.95	1763.44	3961.94	3095.68	3216.8	3216.73	4352.75	3165.76
WBGene00003080	2251.21	3168.09	2674.37	4275.44	6789.94	3937.21	2926.79	2053.02	5470.48	5747.75	6075.85	7091.62	6916.31	5773.43
WBGene00003081	2810.6	4936.5	3378.04	4853.92	8265.62	4657.61	2910.9	2028.59	7738.66	8278.45	7514.35	10095.6	8939.22	7279.84
WBGene00003082	2648.88	3924	3038.76	3883.57	5474.59	3671.57	2661.76	1620.23	8119.5	8403.4	6349.28	7611.12	4564.21	5447.02
WBGene00003083	1502.43	2440.2	1699.79	2291.05	5254.91	3459.54	2383.16	1640.93	2340.75	2080.26	1627.63	1182.25	2080.1	2123.26
WBGene00003084	190.639	269.68	294.686	334.468	608.588	482.858	304.312	212.512	282.106	234.017	315.225	260.591	317.323	257.525
WBGene00003085	3302.76	4783.05	3689.43	4206.24	9170.72	4619.52	3003.96	2129.89	4072.68	2860.48	3295.12	1914.97	3368.85	2882.75
WBGene00003086	2182.35	2834.77	2386.62	3512.15	7262.6	4050.87	2554.21	1785.68	2494.77	1992.37	1925.44	1215.74	2238.17	1717.01
WBGene00003087	286.789	430.653	414.355	381.715	842.138	596.088	414.294	307.658	372.357	278.441	235.436	196.97	342.246	265.557
WBGene00003089	24.9103	29.0856	203.883	155.295	88.7033	77.8301	54.4197	36.5754	39.9025	46.249	140.886	348.47	79.308	68.142
WBGene00003090	2649.41	4253.48	8748.02	10050.1	11461.7	13681.5	9041.16	6571.86	4250.44	4044.04	24333.9	26605.2	4562.91	7106.97
WBGene00003091	543.696	807.178	2810.72	3314.99	2388.55	4329.96	2837.23	2031.9	1264.72	1345.25	11921.8	12809.3	1898.11	2907.54
WBGene00003092	0	5.79704	27.2217	27.6001	12.2714	16.4124	11.9247	12.9577	11.2326	3.95778	137.356	95.0764	13.4042	8.05196
WBGene00003093	6224.56	10376.7	7896.37	8655.09	21779.5	2728.5	1856.4	1265.69	13967.2	14151	18309.9	20364.7	49774.2	6102.88
WBGene00003094	41.3781	85.5232	62.7878	62.3657	167.118	57.1852	16.4318	9.05595	52.6046	70.1009	102.588	129.963	244.423	32.499
WBGene00003095	130.417	197.491	164.921	186.402	411.117	76.7981	101.253	40.807	323.229	215.771	342.489	345.75	723.111	136.204
WBGene00003096	803.34	1190.95	733.266	687.889	8578.44	5811.18	3640.31	2448.43	804.416	874.832	1061.94	1122	5590.35	1692.24
WBGene00003097	2449.87	3672.47	8508.38	10534.1	14477.4	10548	7066.48	4872.6	4389.74	4446.96	19904	19972.3	13405.4	9339.56
WBGene00003098	0	0	0	0	0	0	0	0	0	1.7084	0	0	0	0
WBGene00003099	8.68149	3.48337	7.08522	13.6961	38.5033	1.88887	1.78109	0	13.8761	3.02215	50.7628	60.8519	78.2436	13.6996
WBGene00003100	3.05471	7.26766	7.81234	5.92091	23.4212	18.5373	7.51605	6.20979	6.70871	6.4616	7.84561	4.37419	6.9808	13.9474
WBGene00003102	29.5893	33.6795	94.6122	89.9294	82.5158	44.7297	35.76	19.2819	37.9703	47.4617	111.956	198.827	42.5307	34.6769
WBGene00003104	18.6842	21.2299	286.758	180.642	74.1541	27.9873	33.7544	18.9591	18.6535	40.4525	116.07	316.679	47.3176	87.2657
WBGene00003106	6.73301	7.527	41.0655	24.1789	9.76655	12.7785	18.1217	11.1053	8.07989	9.90239	31.6223	56.0334	5.50276	9.40343
WBGene00003107	117.646	137.032	110.244	127.755	213.853	227.572	102.617	86.5826	59.9993	47.1776	107.394	78.0657	45.6809	59.3862
WBGene00003111	226.978	309.184	716.241	619.72	1044.01	703.082	439.807	322.539	206.969	165.712	168.813	169.092	344.763	319.985
WBGene00003112	42.5003	59.3449	150.787	112.834	146.917	154.981	84.3743	55.0488	55.3103	39.6126	95.3255	160.976	76.9709	54.4769
WBGene00003114	0	2.74339	5.54683	5.31396	29.3812	17.736	5.55817	2.71826	2.44226	0	39.3102	65.368	13.8618	2.42165
WBGene00003119	750.7	1059.28	1013.64	1275.32	1784.61	806.259	554.723	358.355	941.474	843.825	1047.53	875.269	775.089	600.316
WBGene00003123	4643.1	7065.31	6499.56	8027.23	14611.1	9704.06	6136.27	4391.29	9542.87	11383.7	9314.19	11817.5	10446.2	9595.67
WBGene00003124	178.723	238.083	428.631	452.755	917.488	639.287	420.851	255.903	316.392	285.188	724.272	631.246	567.984	571.139
WBGene00003129	1306.13	1964.7	1450.9	1974.54	3785.06	2163.82	1322.39	978.192	1475.48	1047.24	1284.54	948.67	1356.33	962.595
WBGene00003130	2810.79	4354.04	3073.61	4324.75	5639.73	3664.35	2439.85	1621.64	3100.16	2435.85	3308.93	2163.99	1764.11	1949.44
WBGene00003132	1348.25	2097.58	1962.61	2487.15	4901.45	2665.86	1767.3	1264.05	2462.2	2270.28	1998.39	1595.93	2214.85	1917.56
WBGene00003133	760.1	1038.15	852.605	1059.54	2514.41	1341.54	851.686	631.021	992.866	977.665	1032.6	596.056	910.342	972.055
WBGene00003134	759.937	1199.23	835.114	1155.24	1977.97	1228.48	876.753	627.234	1288.93	1023.98	937.635	650.996	1033.48	775.825
[truncated: 20,014 more rows]
